# Supplementary material for: Analysis of non-human primate models for evaluating prion disease therapeutic efficacy
Source: PLoS Pathog. 2022 Aug 22;18(8):e1010728. doi: 10.1371/journal.ppat.1010728 (PMC9436048; doi:10.1371/journal.ppat.1010728)
Supplement: S1 Tables — Table A: All prion NHP reports from which data were evaluated for inclusion in the present study. Table B: The full prion-infected NHP dataset used for analysis. Table C: All NHP species used in the studies evaluated for inclusion. Supplemental References. (XLSX) [file ppat.1010728.s001.xlsx]

## Sheet: Table_A_in_S1_Tables
website	pmid	study	first_author	year	date_searched	search_terms_used	review_status	comments	detailed_comments	nih_non_nih
https://pubmed.ncbi.nlm.nih.gov/32231924/	32231924	Modeling Variant Creutzfeldt-Jakob Disease and Its Pathogenesis in Non-human Primates	Lasmézas, C.	2017	2020-04-03	non human AND primates AND prions	done	n/a	n/a	Non-NIH
https://pubmed.ncbi.nlm.nih.gov/14962521/	14962521	Tissue distribution of bovine spongiform encephalopathy agent in primates after intravenous or oral infection.	Herzog, C.	2004	2020-04-03	non human AND primates AND prions	done	n/a	n/a	Non-NIH
https://pubmed.ncbi.nlm.nih.gov/11259641/	11259641	Adaptation of the bovine spongiform encephalopathy agent to primates and comparison with Creutzfeldt-- Jakob disease: implications for human health.	Lasmézas, C.	2001	2020-04-03	non human AND primates AND prions	done	n/a	n/a	Non-NIH
https://pubmed.ncbi.nlm.nih.gov/16254368/	16254368	PrPTSE Distribution in a Primate Model of Variant, Sporadic, and Iatrogenic Creutzfeldt-Jakob Disease	Herzog, C.	2005	2020-04-03	non human AND primates AND prions	done	n/a	n/a	Non-NIH
https://pubmed.ncbi.nlm.nih.gov/23647575/	23647575	Foodborne Transmission of Bovine Spongiform Encephalopathy to Nonhuman Primates	Holznagel, E.	2013	2020-04-03	non human AND primates AND prions	done	n/a	n/a	Non-NIH
https://pubmed.ncbi.nlm.nih.gov/15733719/	15733719	Risk of oral infection with bovine spongiform encephalopathy agent in primates	Lasmézas, C.	2005	2020-04-03	non human AND primates AND prions	done	n/a	n/a	Non-NIH
https://pubmed.ncbi.nlm.nih.gov/8657276/	8657276	BSE transmission to macaques.	Lasmézas, C.	1996	2020-04-03	non human AND primates AND prions	done	n/a	n/a	Non-NIH
https://pubmed.ncbi.nlm.nih.gov/31095605/	31095605	Tracking and clarifying differential traits of classical- and atypical L-type bovine spongiform encephalopathy prions after transmission from cattle to cynomolgus monkeys.	Hagiwara, K.	2019	2020-04-03	non human AND primates AND prions	excluded	all animals included in other publications	All information about these Cynomolgus macaques are found in previous papers: Ono 2011 Atypical L-type Bovine Spongiform Encephalopathy (L-BSE) Transmission to Cynomolgus Macaques, a Non-Human Primate and Ono 2011 Experimental Transmission of Bovine Spongiform Encephalopathy (BSE) to Cynomolgus Macaques, a Non-Human Primate	Non-NIH
https://pubmed.ncbi.nlm.nih.gov/25024281/	25024281	Ultrasensitive Detection of PrP(Sc) in the Cerebrospinal Fluid and Blood of Macaques Infected With Bovine Spongiform Encephalopathy Prion	Murayama, Y.	2014	2020-04-05	prions AND non human primates AND inoculation	excluded	all animals included in other publications	study originally reported in Ono 2011	Non-NIH
https://pubmed.ncbi.nlm.nih.gov/21266763/	21266763	Atypical L-type Bovine Spongiform Encephalopathy (L-BSE) Transmission to Cynomolgus Macaques, a Non-Human Primate	Ono, F.	2011	2020-04-05	prions AND non human primates AND inoculation	done	n/a	n/a	Non-NIH
https://pubmed.ncbi.nlm.nih.gov/21266755/	21266755	Experimental Transmission of Bovine Spongiform Encephalopathy (BSE) to Cynomolgus Macaques, a Non-Human Primate	Ono, F.	2011	2020-04-05	prions AND non human primates AND inoculation	done	n/a	n/a	Non-NIH
https://pubmed.ncbi.nlm.nih.gov/30948810/	30948810	A Designer Molecular Chaperone Against Transmissible Spongiform Encephalopathy Slows Disease Progression in Mice and Macaques	Yamaguchi, K.	2019	2020-04-05	Ono, F.	excluded	drug interventions		Non-NIH
https://pubmed.ncbi.nlm.nih.gov/18714385/	18714385	Atypical BSE (BASE) Transmitted From Asymptomatic Aging Cattle to a Primate	Comoy, E.	2008	2020-04-05	prions AND non human primates AND inoculation	done	n/a	n/a	Non-NIH
https://pubmed.ncbi.nlm.nih.gov/24751215/	24751215	Chronic Wasting Disease Agents in Nonhuman Primates	Race, B.	2014	2020-04-05	prions AND non human primates AND inoculation	done	n/a	n/a	Non-NIH
https://pubmed.ncbi.nlm.nih.gov/16227298/	16227298	Interspecies Transmission of Chronic Wasting Disease Prions to Squirrel Monkeys (Saimiri Sciureus)	Marsh, R.	2005	2020-04-05	prions AND non human primates AND inoculation	done	n/a	n/a	Non-NIH
https://pubmed.ncbi.nlm.nih.gov/19788803/	19788803	Susceptibilities of Nonhuman Primates to Chronic Wasting Disease	Race, B.	2009	2020-04-05	prions AND non human primates AND inoculation	done	n/a	n/a	Non-NIH
https://pubmed.ncbi.nlm.nih.gov/29695429/	29695429	Lack of Transmission of Chronic Wasting Disease to Cynomolgus Macaques	Race, B.	2018	2020-04-05	prions AND non human primates AND inoculation	done	n/a	n/a	Non-NIH
https://pubmed.ncbi.nlm.nih.gov/25154296/	25154296	Blood Reference Materials From Macaques Infected With Variant Creutzfeldt-Jakob Disease Agent	McDowell, K.	2015	2020-04-08	prions AND cynomolgus AND infection	done	n/a	n/a	Non-NIH
https://pubmed.ncbi.nlm.nih.gov/26123044/	26123044	Transmission of Scrapie Prions to Primate After an Extended Silent Incubation Period	Comoy, E.	2015	2020-04-08	prions AND cynomolgus AND infection	done	n/a	n/a	Non-NIH
https://pubmed.ncbi.nlm.nih.gov/4623139/	4623139	Transmission of Scrapie to the Cynomolgus Monkey (Macaca Fascicularis)	Gibbs, C.	1972	2020-04-08	prions AND cynomolgus AND infection	done	n/a	n/a	NIH
https://pubmed.ncbi.nlm.nih.gov/4199733/	4199733	Experimental Subacute Spongiform Virus Encephalopathies in Primates and Other Laboratory Animals	Gibbs, C.	1973	2020-04-08	prions AND cynomolgus AND infection	excluded	all animals included in other publications	book chapter	NIH
https://pubmed.ncbi.nlm.nih.gov/8488658/	8488658	Experimental Transmission of BSE and Scrapie to the Common Marmoset	Baker, H.	1993	2020-04-08	prions AND cynomolgus AND infection	done	n/a	n/a	Non-NIH
https://pubmed.ncbi.nlm.nih.gov/23764183/	23764183	Asynchronous Onset of Clinical Disease in BSE-infected Macaques	Montag, J.	2013	2020-04-08	prions AND cynomolgus AND infection	done	n/a	n/a	Non-NIH
https://pubmed.ncbi.nlm.nih.gov/25090610/	25090610	Foodborne Transmission of Bovine Spongiform Encephalopathy to Non-Human Primates Results in Preclinical Rapid-Onset Obesity	Strom, A.	2014	2020-04-08	prions AND cynomolgus AND infection	done	n/a	n/a	Non-NIH
https://pubmed.ncbi.nlm.nih.gov/21699683/	21699683	Bovine Spongiform Encephalopathy Infection Alters Endogenous Retrovirus Expression in Distinct Brain Regions of Cynomolgus Macaques (Macaca Fascicularis)	Greenwood, A.	2011	2020-04-08	prions AND cynomolgus AND infection	excluded	not enough details	no SD were provided; states (quote)--preclinical incubation time was on average 1,100 days-- no range or individual data points were given	Non-NIH
https://pubmed.ncbi.nlm.nih.gov/22018806/	22018806	Squirrel Monkeys (Saimiri Sciureus) Infected With the Agent of Bovine Spongiform Encephalopathy Develop Tau Pathology	Piccardo, P.	2012	2020-04-08	prions AND cynomolgus AND infection	done	n/a	n/a	Non-NIH
https://pubmed.ncbi.nlm.nih.gov/24898206/	24898206	Gene Expression Profiling of Brains From Bovine Spongiform Encephalopathy (BSE)-infected Cynomolgus Macaques	Barbisin, M.	2014	2020-04-08	prions AND cynomolgus AND infection	excluded	all animals included in other publications	in vivo NHP results of this study were previously published in Montag 2013 (PMID 23764183)	Non-NIH
https://pubmed.ncbi.nlm.nih.gov/19712440/	19712440	Upregulation of miRNA hsa-miR-342-3p in Experimental and Idiopathic Prion Disease	Montag, J.	2009	2020-04-08	Creutzfeldt-Jakob AND cynomolgus	excluded	no nhp data		Non-NIH
https://pubmed.ncbi.nlm.nih.gov/18024918/	18024918	Time-course Studies of 14-3-3 Protein Isoforms in Cerebrospinal Fluid and Brain of Primates After Oral or Intracerebral Infection With Bovine Spongiform Encephalopathy Agent	Yutzy, B.	2007	2020-04-08	Creutzfeldt-Jakob AND cynomolgus	done	n/a	n/a	Non-NIH
https://pubmed.ncbi.nlm.nih.gov/25437205/	25437205	Evaluation of the Zoonotic Potential of Transmissible Mink Encephalopathy	Comoy, E.	2013	2020-04-08	Creutzfeldt-Jakob AND cynomolgus	done	n/a	n/a	Non-NIH
https://pubmed.ncbi.nlm.nih.gov/23381923/	23381923	Spontaneous Obesity-Linked Type 2 Diabetes in the Absence of Islet Amyloid in a Cynomolgus Monkey Infected With Bovine Spongiform Encephalopathy	Strom, A.	2013	2020-04-08	prions AND cynomolgus AND infection	excluded	all animals included in other publications	final answer given in Strom 2014	Non-NIH
https://pubmed.ncbi.nlm.nih.gov/25647476/	25647476	Evaluation of the Protection of Primates Transfused With Variant Creutzfeldt-Jakob Disease-Infected Blood Products Filtered With Prion Removal Devices: A 5-year Update	Lescoutra-Etchegaray, N.	2015	2020-04-08	Creutzfeldt-Jakob AND cynomolgus	excluded	all animals included in other publications	final answer given in Comoy 2017	Non-NIH
https://pubmed.ncbi.nlm.nih.gov/1096567/	1096567	Clinical studies in primates inoculated with kuru and Creutzfeldt–Jakob agents	Cathala, F	1975	2020-04-12	Creutzfeldt-Jakob AND cynomolgus	excluded	full text not found		Non-NIH
https://pubmed.ncbi.nlm.nih.gov/125030/	125030	Familial and Sporadic Chronic Neurological Degenerative Disorders Transmitted From Man to Primates	Gajdusek, D.	1975	2020-04-12	Creutzfeldt-Jakob AND cynomolgus	excluded	all animals included in other publications	book chapter	NIH
https://pubmed.ncbi.nlm.nih.gov/10097160/	10097160	Natural and experimental oral infection of nonhuman primates by bovine spongiform encephalopathy agents	Bons, N.	1999	2020-04-12	Creutzfeldt-Jakob AND cynomolgus	done	n/a	n/a	Non-NIH
https://pubmed.ncbi.nlm.nih.gov/6997404/	6997404	Oral Transmission of Kuru, Creutzfeldt-Jakob Disease, and Scrapie to Nonhuman Primates	Gibbs, C.	1980	2020-04-12	Creutzfeldt-Jakob AND cynomolgus	done	n/a	n/a	NIH
https://pubmed.ncbi.nlm.nih.gov/825617/	825617	Preclinical lesions and their progression in the experimental spongiform encephalopathies (kuru and Creutzfeldt–Jakob disease) in primates.	Masters, C.	1976	2020-04-12	Creutzfeldt-Jakob AND cynomolgus	done	n/a	n/a	NIH
https://pubmed.ncbi.nlm.nih.gov/5922150/	5922150	Experimental transmission of a Kuru-like syndrome to chimpanzees.	Gajdusek, D.	1966	2020-04-12	Creutzfeldt-Jakob AND cynomolgus	done	n/a	n/a	NIH
https://pubmed.ncbi.nlm.nih.gov/4994933/	4994933	Transmission of two subacute spongiform encephalopathies of man (kuru and Creutzfeldt–Jakob disease) to new world monkeys.	Gajdusek, D.	1971	2020-04-12	Creutzfeldt-Jakob AND cynomolgus	done	n/a	n/a	NIH
https://pubmed.ncbi.nlm.nih.gov/6015529/	6015529	Transmission and passage of experimental “Kuru” to chimpanzees.	Gajdusek, D.	1967	2020-04-12	Creutzfeldt-Jakob AND cynomolgus	done	n/a	n/a	NIH
https://pubmed.ncbi.nlm.nih.gov/8179297/	8179297	Human Spongiform Encephalopathy: The National Institutes of Health Series of 300 Cases of Experimentally Transmitted Disease	Brown, P.	1994	2020-04-16	brown AND prions AND 1994 AND primate	brown1994			NIH
https://doi.org/10.1111/j.1365-2990.1976.tb00490.x	Zlotnik1976	Further Observations on the Experimental Transmission of Creutzfeldt-Jakob Disease from Man to Squirrel and Spider Monkeys	Zlotnik, I.	1976	2020-04-24	Creutzfeldt-Jakob AND cynomolgus	done	n/a	n/a	Non-NIH
https://pubmed.ncbi.nlm.nih.gov/4137331/	4137331	Transmission of Creutzfeldt-Jakob disease from man to squirrel monkey	Zlotnik, I.	1974	2020-04-24	Creutzfeldt-Jakob AND cynomolgus	excluded	all animals included in other publications	Final answer is given in Zlotnik 1976	Non-NIH
https://pubmed.ncbi.nlm.nih.gov/25231313/	25231313	Development of dose–response models of Creutzfeldt–Jakob disease infection in nonhuman primates for assessing the risk of transfusion-transmitted variant Creutzfeldt–Jakob disease	Huang, Y.	2014	2020-05-13	prions AND non human primates AND inoculation	excluded	all animals included in other publications	NHP data analyzed in this study was from Brown 1994	Non-NIH
https://pubmed.ncbi.nlm.nih.gov/14212421/	14212421	Attempts to demonstrate a transmissible agent in Kuru, Amyotrophic Lateral Sclerosis, and other sub-acute and chronic nervous system degenerations of man	Gajdusek, D.	1965	2020-05-14	Gajdusek, D.	done	n/a	n/a	NIH
https://pubmed.ncbi.nlm.nih.gov/4162508/	4162508	Experimental Kuru in chimpanzees: a pathological report	Beck, E.	1966	2020-05-14	Gajdusek, D.	done	n/a	n/a	NIH
https://pubmed.ncbi.nlm.nih.gov/6066787/	6066787	Slow-Virus of the nervous system	Gajdusek, D.	1967	2020-05-14	Gajdusek, D.	excluded	review article	n/a	NIH
https://pubmed.ncbi.nlm.nih.gov/4964401/	4964401	Latent Viruses in Chimpanzees With Experimental Kuru	Rogers, N.	1967	2020-05-14	Gajdusek, D.	excluded	no nhp data		Non-NIH
https://pubmed.ncbi.nlm.nih.gov/4903507/	4903507	Creutzfeldt-Jakob Disease. The Neuropathology of a Transmission Experiment	Beck, E.	1969	2020-05-14	Gajdusek, D.	done	n/a	n/a	NIH
https://pubmed.ncbi.nlm.nih.gov/5392817/	5392817	Attempts to Transmit Subacute and Chronic Neurological Diseases to Animals	Gibbs, C.	1969	2020-05-14	Gajdusek, D.	excluded	full text not found		NIH
https://pubmed.ncbi.nlm.nih.gov/5392818/	5392818	Neuropathological Comparisons of Experimental Kuru in Chimpanzees With Human Kuru	Beck, E.	1969	2020-05-14	Gajdusek, D.	excluded	no nhp data		NIH
https://pubmed.ncbi.nlm.nih.gov/4978020/	4978020	Experimental Kuru Encephalopathy in Chimpanzees and Spider monkeysElectron Microscopic Studies	Lampert, P.	1969	2020-05-14	Gajdusek, D.	done	n/a	n/a	NIH
https://pubmed.ncbi.nlm.nih.gov/5257421/	5257421	Transmission Experiments With Kuru in Chimpanzees and the Isolation of Latent Viruses From the Explanted Tissues of Affected Animals	Gajdusek, D.	1969	2020-05-14	Gajdusek, D.	done	n/a	n/a	NIH
https://pubmed.ncbi.nlm.nih.gov/4925307/	4925307	Experimental Spongiform Encephalopathy (Creutzfeldt-Jakob Disease) in Chimpanzees. Electron Microscopic Studies	Lampert, P.	1971	2020-05-14	Gajdusek, D.	done	n/a	n/a	NIH
https://pubmed.ncbi.nlm.nih.gov/4942441/	4942441	Altered Plasma Membranes in Experimental Scrapie	Lampert, P.	1971	2020-05-14	Gajdusek, D.	excluded	no nhp data		NIH
https://pubmed.ncbi.nlm.nih.gov/4327999/	4327999	Characterization of Four New Adenovirus Serotypes Isolated From Chimpanzee Tissue Explants	Basnight, M.	1971	2020-05-14	Gajdusek, D.	excluded	no nhp data		NIH
https://pubmed.ncbi.nlm.nih.gov/4626670/	4626670	Characteization and Distribution of Two New Foamy Viruses Isolated From Chimpanzees	Hooks, J.	1972	2020-05-14	Gajdusek, D.	excluded	no nhp data		Non-NIH
https://pubmed.ncbi.nlm.nih.gov/4632275/	4632275	Transmission of Kuru From Man to Rhesus Monkey (Macaca Mulatta) 8 and One-Half Years After Inoculation	Gajdusek, D.	1972	2020-05-14	Gajdusek, D.	done	n/a	n/a	NIH
https://pubmed.ncbi.nlm.nih.gov/4633062/	4633062	The Clinical Characteristics of Transmissible Creutzfeldt-Jakob Disease	Roos, R.	1973	2020-05-14	Gajdusek, D.	excluded	no nhp data		Non-NIH
https://pubmed.ncbi.nlm.nih.gov/4209650/	4209650	Kuru and Creutzfeldt-Jakob Disease. Experimental Models of Noninflammatory Degenerative Slow Virus Disease of the Central Nervous System	Gajdusek, D.	1973	2020-05-14	Gajdusek, D.	excluded	no nhp data		NIH
https://pubmed.ncbi.nlm.nih.gov/4207302/	4207302	Transmission of Kuru and Creutzfeldt-Jakob Disease to Marmoset Monkeys	Peterson, D.	1974	2020-05-14	Gajdusek, D.	done	n/a	n/a	Non-NIH
https://pubmed.ncbi.nlm.nih.gov/4207047/	4207047	Ganglioside Changes in Slow Virus Diseases: Analyses of Chimpanzee Brains Infected With Kuru and Creutzfeldt-Jakob Agents	Yu, R.	1974	2020-05-14	Gajdusek, D.	done	n/a	n/a	Non-NIH
https://pubmed.ncbi.nlm.nih.gov/823126/	823126	Transmission of Creutzfeldt-Jakob Disease to the Patas Monkey (Erythrocebus Patas) With Cytopathological Changes in in Vitro Cultivated Brain Cells	Espana, C.	1975	2020-05-14	Gajdusek, D.	done	n/a	n/a	NIH
https://pubmed.ncbi.nlm.nih.gov/814967/	814967	Experimental Kuru in the Spider Monkey. Histopathological and Ultrastructural Studies of the Brain During Early Stages of Incubation	Beck, E.	1975	2020-05-14	Gajdusek, D.	done	n/a	n/a	NIH
https://pubmed.ncbi.nlm.nih.gov/124873/	124873	Transmission of Creutzfeldt-Jakob Disease to the Stumptail Macaque (Macaca Arctoides)	Espana, C.	1975	2020-05-14	Gajdusek, D.	done	n/a	n/a	Non-NIH
https://pubmed.ncbi.nlm.nih.gov/826636/	826636	Experimental Kuru in the Gibbon and Sooty Mangabey and Creutzfeldt-Jakob Disease in the Pigtailed Macaque. With a Summary of the Host Range of the Subacute Spongiform Virus Encephalopathies	Masters, C.	1976	2020-05-14	Gajdusek, D.	done	n/a	n/a	NIH
https://pubmed.ncbi.nlm.nih.gov/6345460/	6345460	Creutzfeld-Jakob Disease in the Province of Siena: Two Cases Transmitted to Monkeys	Fieschi, C.	1983	2020-05-14	Gajdusek, D.	done	n/a	n/a	NIH
https://pubmed.ncbi.nlm.nih.gov/6784125/	6784125	Absence of Vertical Transmission of Subacute Spongiform Viral Encephalopathies in Experimental Primates	Amyx, H.	1981	2020-05-14	Gajdusek, D.	done	n/a	n/a	NIH
https://pubmed.ncbi.nlm.nih.gov/8270119/	8270119	Transmission of Human Spongiform Encephalopathies to Experimental Animals: Comparison of the Chimpanzee and Squirrel Monkey	Asher, D.	1993	2020-05-14	Gajdusek, D.	excluded	not enough details		NIH
https://pubmed.ncbi.nlm.nih.gov/8006664/	8006664	Transmission of Creutzfeldt-Jakob Disease to a Chimpanzee by Electrodes Contaminated During Neurosurgery	Gibbs, C.	1994	2020-05-14	Gajdusek, D.	done	n/a	n/a	NIH
https://pubmed.ncbi.nlm.nih.gov/7991600/	7991600	Infectious Amyloid Precursor Gene Sequences in Primates Used for Experimental Transmission of Human Spongiform Encephalopathy	Cervenáková, L.	1994	2020-05-14	Gajdusek, D.	excluded	no nhp endpoint data	No prion endpoint	Non-NIH
https://pubmed.ncbi.nlm.nih.gov/7630420/	7630420	First Experimental Transmission of Fatal Familial Insomnia	Tateishi, J.	1995	2020-05-14	Gajdusek, D.	excluded	no nhp data		Non-NIH
https://pubmed.ncbi.nlm.nih.gov/5687819/	5687819	Transmission of Experimental Kuru to the Spider Monkey (Ateles geoffreyi)	Gajdusek, D.	1968	2020-05-14	Gajdusek, D.	done	n/a	n/a	NIH
https://pubmed.ncbi.nlm.nih.gov/4986938/	4986938	A Preliminary Report on the Experimental Host Range of the Transmissible Mink Encephalopathy Agent	Marsh, R.	1969	2020-12-16	Marsh, R.	excluded	not enough details		NIH
https://pubmed.ncbi.nlm.nih.gov/22261009/	22261009	Oral Transmission of L-type Bovine Spongiform Encephalopathy in Primate Model	Mestre-Francés, N.	2012	2020-12-22	Ono 2011	done	n/a	n/a	Non-NIH
https://oce.ovid.com/article/00006114-198403001-00254/PDF	Amyx1984	Chemotherapeutic Trials in Experimental Slow Virus Diseases	Amyx, H.	1984	2021-12-20	Trevitt & Collinge 2006	excluded	drug interventions	n/a	NIH
https://pubmed.ncbi.nlm.nih.gov/35631118	35631118	Experimental Bovine Spongiform Encephalopathy in Squirrel Monkeys: The Same Complex Proteinopathy Appearing after Very Different Incubation Times	Piccardo P	2022	2022-06-02	see Methods	done
https://pubmed.ncbi.nlm.nih.gov/35173603	35173603	Aged Cattle Brain Displays Alzheimer's Disease-Like Pathology and Promotes Brain Amyloidosis in a Transgenic Animal Model	Moreno-Gonzalez I	2022	2022-06-02	see Methods	excluded	no nhp endpoint data	no prion infection
https://pubmed.ncbi.nlm.nih.gov/35133987	35133987	Regional variability and genotypic and pharmacodynamic effects on PrP concentration in the CNS	Mortberg MA	2022	2022-06-02	see Methods	excluded	no nhp endpoint data	no prion infection
https://pubmed.ncbi.nlm.nih.gov/34641980	34641980	Transmission of amyloid-beta and tau pathologies is associated with cognitive impairments in a primate	Lam S	2021	2022-06-02	see Methods	excluded	no nhp endpoint data	no prion infection
https://pubmed.ncbi.nlm.nih.gov/33895878	33895878	Transmissible α-synuclein seeding activity in brain and stomach of patients with Parkinson's disease	Thomzig A	2021	2022-06-02	see Methods	excluded	no nhp endpoint data	no prion infection
https://pubmed.ncbi.nlm.nih.gov/33754430	33754430	Progression of phosphorylated α-synuclein in Macaca fuscata	Kawakami I	2021	2022-06-02	see Methods	excluded	no nhp endpoint data	no prion infection
https://pubmed.ncbi.nlm.nih.gov/33530020	33530020	Scrapie infection and endogenous retroviral expression in sheep lymphoid tissues	Salamat MKF	2021	2022-06-02	see Methods	excluded	no nhp data
https://pubmed.ncbi.nlm.nih.gov/33264426	33264426	α-synuclein abnormalities trigger focal tau pathology, spreading to various brain areas in Parkinson disease	Hadi F	2021	2022-06-02	see Methods	excluded	no nhp endpoint data	no prion infection
https://pubmed.ncbi.nlm.nih.gov/33022038	33022038	Natural Selection on the Phase-Separation Properties of FUS during 160 My of Mammalian Evolution	Dasmeh P	2021	2022-06-02	see Methods	excluded	no nhp endpoint data	no prion infection
https://pubmed.ncbi.nlm.nih.gov/32439599	32439599	Use of adeno-associated virus-mediated delivery of mutant huntingtin to study the spreading capacity of the protein in mice and non-human primates	Maxan A	2020	2022-06-02	see Methods	excluded	no nhp endpoint data	no prion infection
https://pubmed.ncbi.nlm.nih.gov/32422281	32422281	Evidence for the spread of human-derived mutant huntingtin protein in mice and non-human primates	Gosset P	2020	2022-06-02	see Methods	excluded	no nhp endpoint data	no prion infection
https://pubmed.ncbi.nlm.nih.gov/32191383	32191383	Self-Therapeutic Nanoparticle That Alters Tau Protein and Ameliorates Tauopathy Toward a Functional Nanomedicine to Tackle Alzheimer's	Vimal SK	2020	2022-06-02	see Methods	excluded	no nhp endpoint data	no prion infection
https://pubmed.ncbi.nlm.nih.gov/31855141	31855141	Preclinical Detection of Prions in Blood of Nonhuman Primates Infected with Variant Creutzfeldt-Jakob Disease	Concha-Marambio L	2020	2022-06-02	see Methods	excluded	all animals included in other publications	three animals from McDowell 2015
https://pubmed.ncbi.nlm.nih.gov/31830760	31830760	Quaking-induced conversion of prion protein on a thermal mixer accelerates detection in brains infected with transmissible spongiform encephalopathy agents	Kaelber N	2019	2022-06-02	see Methods	excluded	no nhp endpoint data	in vitro analysis
https://pubmed.ncbi.nlm.nih.gov/31666632	31666632	Transgenic mouse models expressing human and macaque prion protein exhibit similar prion susceptibility on a strain-dependent manner	Espinosa JC	2019	2022-06-02	see Methods	excluded	no nhp data	tg mouse
https://pubmed.ncbi.nlm.nih.gov/31481130	31481130	Encephalopathy induced by Alzheimer brain inoculation in a non-human primate	Gary C	2019	2022-06-02	see Methods	excluded	no nhp endpoint data	no prion infection
https://pubmed.ncbi.nlm.nih.gov/30935503	30935503	Estimating the amount of Chronic Wasting Disease infectivity passing through abattoirs and field slaughter	Gavin C	2019	2022-06-02	see Methods	excluded	no nhp data	in silico analysis
https://pubmed.ncbi.nlm.nih.gov/30528257	30528257	Tryptophan 32 mediates SOD1 toxicity in a in vivo motor neuron model of ALS and is a promising target for small molecule therapeutics	DuVal MG	2019	2022-06-02	see Methods	excluded	no nhp endpoint data	no prion infection
https://pubmed.ncbi.nlm.nih.gov/30486920	30486920	Spontaneous Spongiform Brainstem Degeneration in a Young Mouse Lemur (Microcebus murinus) with Conspicuous Behavioral, Motor, Growth, and Ocular Pathologies	Schmidtke D	2018	2022-06-02	see Methods	excluded	no nhp endpoint data	no prion infection
https://pubmed.ncbi.nlm.nih.gov/30108498	30108498	The Aβ Containing Brain Extracts Having Different Effects in Alzheimer's Disease Transgenic Caenorhabditis elegans and Mice	Yang Y	2018	2022-06-02	see Methods	excluded	no nhp endpoint data	no prion infection
https://pubmed.ncbi.nlm.nih.gov/30080439	30080439	Unexpected prion phenotypes in experimentally transfused animals: predictive models for humans?	Comoy EE	2018	2022-06-02	see Methods	excluded	review article
https://pubmed.ncbi.nlm.nih.gov/29887151	29887151	The zoonotic potential of animal prion diseases	Houston F	2018	2022-06-02	see Methods	excluded	review article
https://pubmed.ncbi.nlm.nih.gov/29458529	29458529	Both murine host and inoculum modulate expression of experimental variant Creutzfeldt-Jakob disease	Bett C	2018	2022-06-02	see Methods	excluded	no nhp data	tg mouse
https://pubmed.ncbi.nlm.nih.gov/29341898	29341898	Induction of alpha-synuclein pathology in the enteric nervous system of the rat and non-human primate results in gastrointestinal dysmotility and transient CNS pathology	Manfredsson FP	2018	2022-06-02	see Methods	excluded	no nhp endpoint data	no prion infection
https://pubmed.ncbi.nlm.nih.gov/29142239	29142239	Differential overexpression of SERPINA3 in human prion diseases	Vanni S	2017	2022-06-02	see Methods	excluded	no nhp data	mention
https://pubmed.ncbi.nlm.nih.gov/29097653	29097653	Experimental transfusion of variant CJD-infected blood reveals previously uncharacterised prion disorder in mice and macaque	Comoy EE	2017	2022-06-02	see Methods	done
https://pubmed.ncbi.nlm.nih.gov/32110708	32110708	Preface: Franz-Josef Kaup and the development of the Pathology Unit at the German Primate Center	Mätz-Rensing K	2017	2022-06-02	see Methods	excluded	review article
https://pubmed.ncbi.nlm.nih.gov/28231300	28231300	Detection and partial discrimination of atypical and classical bovine spongiform encephalopathies in cattle and primates using real-time quaking-induced conversion assay	Levavasseur E	2017	2022-06-02	see Methods	excluded	no nhp endpoint data	in vitro analysis
https://pubmed.ncbi.nlm.nih.gov/28148299	28148299	Propagation of pathological α-synuclein in marmoset brain	Shimozawa A	2017	2022-06-02	see Methods	excluded	no nhp endpoint data	no prion infection
https://pubmed.ncbi.nlm.nih.gov/28072756	28072756	Rapid Testing for Creutzfeldt-Jakob Disease in Donors of Cornea	Gregori L	2017	2022-06-02	see Methods	excluded	all animals included in other publications	one animal from McDowell 2015
https://pubmed.ncbi.nlm.nih.gov/27825366	27825366	L-BSE experimentally transmitted to sheep presents as a unique disease phenotype	Simmons MM	2016	2022-06-02	see Methods	excluded	no nhp data	mention
https://pubmed.ncbi.nlm.nih.gov/27681129	27681129	Absence of Evidence for a Causal Link between Bovine Spongiform Encephalopathy Strain Variant L-BSE and Known Forms of Sporadic Creutzfeldt-Jakob Disease in Human PrP Transgenic Mice	Jaumain E	2016	2022-06-02	see Methods	excluded	no nhp data	mention
https://pubmed.ncbi.nlm.nih.gov/27640332	27640332	A historical perspective: Simian AIDS-an accidental windfall	Gardner M	2016	2022-06-02	see Methods	excluded	no nhp data	mention
https://pubmed.ncbi.nlm.nih.gov/27318146	27318146	Comparative pathobiology of β-amyloid and the unique susceptibility of humans to Alzheimer's disease	Rosen RF	2016	2022-06-02	see Methods	excluded	no nhp endpoint data	no prion infection
https://pubmed.ncbi.nlm.nih.gov/26802462	26802462	L-Arginine ethylester enhances in vitro amplification of PrP(Sc) in macaques with atypical L-type bovine spongiform encephalopathy and enables presymptomatic detection of PrP(Sc) in the bodily fluids	Murayama Y	2016	2022-06-02	see Methods	done
https://pubmed.ncbi.nlm.nih.gov/26594017	26594017	Blood transmission studies of prion infectivity in the squirrel monkey (Saimiri sciureus): the Baxter study	Ritchie DL	2016	2022-06-02	see Methods	done
https://pubmed.ncbi.nlm.nih.gov/26354483	26354483	Evidence for human transmission of amyloid-β pathology and cerebral amyloid angiopathy	Jaunmuktane Z	2015	2022-06-02	see Methods	excluded	no nhp data	mention
https://pubmed.ncbi.nlm.nih.gov/26091261	26091261	A Naturally Occurring Bovine Tauopathy Is Geographically Widespread in the UK	Jeffrey M	2015	2022-06-02	see Methods	excluded	no nhp endpoint data	no prion infection
https://pubmed.ncbi.nlm.nih.gov/29901879	29901879	History of Prions and transmission of protein misfolding	Hauw JJ	2015	2022-06-02	see Methods	excluded	no nhp data
https://pubmed.ncbi.nlm.nih.gov/25956229	25956229	Expression of genes involved in the T cell signalling pathway in circulating immune cells of cattle 24 months following oral challenge with Bovine Amyloidotic Spongiform Encephalopathy (BASE)	Trovato A	2015	2022-06-02	see Methods	excluded	no nhp data	infected cows
https://pubmed.ncbi.nlm.nih.gov/25895987	25895987	Foodborne-Transmitted Prions From the Brain of Cows With Bovine Spongiform Encephalopathy Ascend in Afferent Neurons to the Simian Central Nervous System and Spread to Tonsils and Spleen at a Late Stage of the Incubation Period	Holznagel E	2015	2022-06-02	see Methods	done
https://pubmed.ncbi.nlm.nih.gov/25874629	25874629	Removal of transmissible spongiform encephalopathy prion from large volumes of cell culture media supplemented with fetal bovine serum by using hollow fiber anion-exchange membrane chromatography	Chou ML	2015	2022-06-02	see Methods	excluded	no nhp data
https://pubmed.ncbi.nlm.nih.gov/25653170	25653170	Neotropical primate nursery in a squirrel monkey breeding unit in Brazil	Meireles BC	2016	2022-06-02	see Methods	excluded	no nhp endpoint data	no prion infection
https://pubmed.ncbi.nlm.nih.gov/25038839	25038839	Negative purifying selection drives prion and doppel protein evolution	Tsangaras K	2014	2022-06-02	see Methods	excluded	no nhp endpoint data	no prion infection
https://pubmed.ncbi.nlm.nih.gov/24945656	24945656	Preclinical detection of variant CJD and BSE prions in blood	Lacroux C	2014	2022-06-02	see Methods	done
https://pubmed.ncbi.nlm.nih.gov/24769839	24769839	Complex proteinopathy with accumulations of prion protein, hyperphosphorylated tau, α-synuclein and ubiquitin in experimental bovine spongiform encephalopathy of monkeys	Piccardo P	2014	2022-06-02	see Methods	excluded	all animals included in other publications	squirrel monkeys previous mentions in Piccardo et al., 2011, 2012
https://pubmed.ncbi.nlm.nih.gov/24549113	24549113	Exploring the zoonotic potential of animal prion diseases: in vivo and in vitro approaches	Barria MA	2014	2022-06-02	see Methods	excluded	no nhp endpoint data	no prion infection in nhp
https://pubmed.ncbi.nlm.nih.gov/24282512	24282512	Phenotypic and functional characterization of lymphocytes from different age groups of Bolivian squirrel monkeys (Saimiri boliviensis boliviensis)	Nehete PN	2013	2022-06-02	see Methods	excluded	no nhp endpoint data	no prion infection
https://pubmed.ncbi.nlm.nih.gov/24218576	24218576	Transmission of multiple system atrophy prions to transgenic mice	Watts JC	2013	2022-06-02	see Methods	excluded	no nhp data	tg mice
https://pubmed.ncbi.nlm.nih.gov/24205298	24205298	Red-backed vole brain promotes highly efficient in vitro amplification of abnormal prion protein from macaque and human brains infected with variant Creutzfeldt-Jakob disease agent	Nemecek J	2013	2022-06-02	see Methods	excluded	no nhp data	vole and hamster
https://pubmed.ncbi.nlm.nih.gov/23772892	23772892	Evaluation of a test for its suitability in the diagnosis of variant Creutzfeldt-Jakob disease	Cooper JK	2013	2022-06-02	see Methods	excluded	no nhp endpoint data	no prion infection
https://pubmed.ncbi.nlm.nih.gov/23755826	23755826	Consumption of bovine spongiform encephalopathy (BSE) contaminated beef and the risk of variant Creutzfeldt-Jakob disease	Chen CC	2013	2022-06-02	see Methods	excluded	all animals included in other publications	NHP data elsewhere reported
https://pubmed.ncbi.nlm.nih.gov/23735198	23735198	BSE-associated prion-amyloid cardiomyopathy in primates	Krasemann S	2013	2022-06-02	see Methods	done
https://pubmed.ncbi.nlm.nih.gov/23497519	23497519	Endoplasmic reticulum stress induces PRNP prion protein gene expression in breast cancer	Déry MA	2013	2022-06-02	see Methods	excluded	no nhp endpoint data	no prion infection
https://pubmed.ncbi.nlm.nih.gov/22524594	22524594	A comparative analysis to study editing of small noncoding BC200- and Alu transcripts in brain of prion-inoculated rhesus monkeys (M. Mulatta)	Kiesel P	2012	2022-06-02	see Methods	excluded	no nhp endpoint data
https://pubmed.ncbi.nlm.nih.gov/22380733	22380733	Prion infected rhesus monkeys to study differential transcription of Alu DNA elements and editing of Alu transcripts in neuronal cells and blood cells	Kiesel P	2012	2022-06-02	see Methods	excluded	no nhp endpoint data
https://pubmed.ncbi.nlm.nih.gov/22363650	22363650	Infectivity in skeletal muscle of cattle with atypical bovine spongiform encephalopathy	Suardi S	2012	2022-06-02	see Methods	excluded	no nhp data	tg mice
https://pubmed.ncbi.nlm.nih.gov/22172513	22172513	Candidate cell substrates, vaccine production, and transmissible spongiform encephalopathies	Piccardo P	2011	2022-06-02	see Methods	excluded	all animals included in other publications	animals previously recorded in PMID: 22018806
https://pubmed.ncbi.nlm.nih.gov/21218338	21218338	Analysis of gene expression in white blood cells of cattle orally challenged with bovine amyloidotic spongiform encephalopathy	Panelli S	2011	2022-06-02	see Methods	excluded	no nhp data	cattle
https://pubmed.ncbi.nlm.nih.gov/21218337	21218337	Possible editing of Alu transcripts in blood cells of sporadic Creutzfeldt-Jakob disease (sCJD)	Kiesel P	2011	2022-06-02	see Methods	excluded	no nhp endpoint data	no prion infection
https://pubmed.ncbi.nlm.nih.gov/21085647	21085647	Preclinical deposition of pathological prion protein in muscle of experimentally infected primates	Krasemann S	2010	2022-06-02	see Methods	done
https://pubmed.ncbi.nlm.nih.gov/21050226	21050226	Binding of prion antibodies to white blood cells of nonhuman primates and the existence of washable pool of cellular prion protein associated with lymphocytes in peripheral blood	Holada K	2010	2022-06-02	see Methods	excluded	no nhp endpoint data
https://pubmed.ncbi.nlm.nih.gov/20878152	20878152	Loss of Octarepeats in two processed prion pseudogenes in the red squirrel, Sciurus vulgaris	Madsen O	2010	2022-06-02	see Methods	excluded	no nhp endpoint data	no prion infection
https://pubmed.ncbi.nlm.nih.gov/20823086	20823086	Agent strain variation in human prion disease: insights from a molecular and pathological review of the National Institutes of Health series of experimentally transmitted disease	Parchi P	2010	2022-06-02	see Methods	excluded	all animals included in other publications	archival brain tissues from NIH
https://pubmed.ncbi.nlm.nih.gov/20724601	20724601	PrPC, the cellular isoform of the human prion protein, is a novel biomarker of HIV-associated neurocognitive impairment and mediates neuroinflammation	Roberts TK	2010	2022-06-02	see Methods	excluded	no nhp endpoint data	SIV-infected NHPs
https://pubmed.ncbi.nlm.nih.gov/20399858	20399858	Microcebus murinus retina: a new model to assess prion-related neurotoxicity in primates	Torrent J	2010	2022-06-02	see Methods	excluded	no nhp endpoint data
https://pubmed.ncbi.nlm.nih.gov/20206252	20206252	Genomic assessment of the evolution of the prion protein gene family in vertebrates	Harrison PM	2010	2022-06-02	see Methods	excluded	no nhp endpoint data	no prion infection
https://pubmed.ncbi.nlm.nih.gov/19843289	19843289	Increase in CD230 (cellular prion protein) fluorescence on blood lymphocytes in bovine spongiform encephalopathy-infected nonhuman primates	Holznagel E	2010	2022-06-02	see Methods	excluded	all animals included in other publications	included on PMID: 18024918
https://pubmed.ncbi.nlm.nih.gov/19796688	19796688	Inducible expression of chimpanzee prion protein (PrP) in murine PrP knock-out cells	Heinig L	2010	2022-06-02	see Methods	excluded	no nhp endpoint data	no prion infection
https://pubmed.ncbi.nlm.nih.gov/19633190	19633190	The kuru infectious agent is a unique geographic isolate distinct from Creutzfeldt-Jakob disease and scrapie agents	Manuelidis L	2009	2022-06-02	see Methods	excluded	no nhp data	in mice
https://pubmed.ncbi.nlm.nih.gov/19097123	19097123	Strain-specific viral properties of variant Creutzfeldt-Jakob disease (vCJD) are encoded by the agent and not by host prion protein	Manuelidis L	2009	2022-06-02	see Methods	excluded	no nhp data	in mice
https://pubmed.ncbi.nlm.nih.gov/18849290	18849290	Genetic susceptibility, evolution and the kuru epidemic	Mead S	2008	2022-06-02	see Methods	excluded	no nhp data	only in humans
https://pubmed.ncbi.nlm.nih.gov/18397498	18397498	In silico comparative analysis of DNA and amino acid sequences for prion protein gene	Kim Y	2008	2022-06-02	see Methods	excluded	no nhp endpoint data	no prion infection
https://pubmed.ncbi.nlm.nih.gov/18352909	18352909	Distinct immunohistochemical localization in Kuru plaques using novel anti-prion protein antibodies	Hosokawa T	2008	2022-06-02	see Methods	excluded	no nhp data	in mice
https://pubmed.ncbi.nlm.nih.gov/17722030	17722030	Developmental changes in cellular prion protein in primate visual cortex	Laffont-Proust I	2007	2022-06-02	see Methods	excluded	no nhp endpoint data	analyzed only PrPc
https://pubmed.ncbi.nlm.nih.gov/17714417	17714417	Divergent expression of cellular prion protein on blood cells of human and nonhuman primates	Holada K	2007	2022-06-02	see Methods	excluded	no nhp endpoint data	analyzed only PrPc
https://pubmed.ncbi.nlm.nih.gov/17291697	17291697	Comparative analysis of the prion protein (PrP) gene in cetacean species	Acutis PL	2007	2022-06-02	see Methods	excluded	no nhp endpoint data	no prion infection
https://pubmed.ncbi.nlm.nih.gov/17251588	17251588	Clinical, neuropathological and immunohistochemical features of sporadic and variant forms of Creutzfeldt-Jakob disease in the squirrel monkey (Saimiri sciureus)	Williams L	2007	2022-06-02	see Methods	done
https://pubmed.ncbi.nlm.nih.gov/17199895	17199895	Comparative genomic analysis of prion genes	Premzl M	2007	2022-06-02	see Methods	excluded	no nhp endpoint data	no prion infection
https://pubmed.ncbi.nlm.nih.gov/16957924	16957924	Distribution of the cellular prion protein (PrPC) in brains of livestock and domesticated species	Díaz-San Segundo F	2006	2022-06-02	see Methods	excluded	no nhp endpoint data	no prion infection
https://pubmed.ncbi.nlm.nih.gov/16542151	16542151	Truncated PrP(c) in mammalian brain: interspecies variation and location in membrane rafts	Laffont-Proust I	2006	2022-06-02	see Methods	excluded	no nhp endpoint data	no prion infection
https://pubmed.ncbi.nlm.nih.gov/16460908	16460908	Comparative genomic organization of the human and bovine PRNP locus	Choi SH	2006	2022-06-02	see Methods	excluded	no nhp endpoint data	no prion infection
https://pubmed.ncbi.nlm.nih.gov/16299395	16299395	Primate chaperones Hsc70 (constitutive) and Hsp70 (induced) differ functionally in supporting growth and prion propagation in Saccharomyces cerevisiae	Tutar Y	2006	2022-06-02	see Methods	excluded	no nhp endpoint data	no prion infection
https://pubmed.ncbi.nlm.nih.gov/15891070	15891070	Comparative study of PrPc expression in rat, monkey, and cow gastrointestinal tract	Marcos Z	2005	2022-06-02	see Methods	excluded	no nhp endpoint data	no prion infection
https://pubmed.ncbi.nlm.nih.gov/15891069	15891069	Characterization of PrPc-immunoreactive cells in monkey (Macaca fascicularis) gastrointestinal tract	Marcos Z	2005	2022-06-02	see Methods	excluded	no nhp endpoint data	no prion infection
https://pubmed.ncbi.nlm.nih.gov/15849695	15849695	Improved yield of recombinant merozoite Surface protein 3 (MSP3) from Pichia pastoris using chemically defined media	Wang J	2005	2022-06-02	see Methods	excluded	no nhp endpoint data	no prion infection
https://pubmed.ncbi.nlm.nih.gov/15350717	15350717	Alcoholic fixation of blood to surgical instruments-a possible factor in the surgical transmission of CJD?	Prior F	2004	2022-06-02	see Methods	excluded	no nhp endpoint data	no prion infection
https://pubmed.ncbi.nlm.nih.gov/15243947	15243947	COMMENTARY: Gibbs CJ Jr, Amyx HL, Bacote A, Masters CL, Gajdusek DC. Oral transmission of kuru, Creutzfeldt-Jakob disease, and scrapie to nonhuman primates. J Infect Dis 1980; 142:205-208	Tyler KL	2004	2022-06-02	see Methods	excluded	no nhp endpoint data	all animals included in other publications
https://pubmed.ncbi.nlm.nih.gov/14983063	14983063	Similarity between the C-terminal domain of the prion protein and chimpanzee cytomegalovirus glycoprotein UL9	Kuznetsov IB	2003	2022-06-02	see Methods	excluded	no nhp endpoint data	no prion infection
https://pubmed.ncbi.nlm.nih.gov/14732455	14732455	Variation of the prion gene in chimpanzees and its implication for prion diseases	Soldevila M	2004	2022-06-02	see Methods	excluded	no nhp endpoint data	no prion infection
https://pubmed.ncbi.nlm.nih.gov/14712399	14712399	Modulation of simian immunodeficiency virus neuropathology by dopaminergic drugs	Czub S	2004	2022-06-02	see Methods	excluded	no nhp endpoint data	no prion infection
https://pubmed.ncbi.nlm.nih.gov/12627447	12627447	Failure of immunocompetitive capillary electrophoresis assay to detect disease-specific prion protein in buffy coat from humans and chimpanzees with Creutzfeldt-Jakob disease	Cervenakova L	2003	2022-06-02	see Methods	excluded	not enough details	exact timing not given: 6 chimpanzees, 3 inocula, all it says for endpoints is -the latter phase of the preclinical stage of disease (20 months following inoculation) and at the terminal stage of illness (approximately 24 months following inoculation).-
https://pubmed.ncbi.nlm.nih.gov/12222676	12222676	Analysis of the prion protein in primates reveals a new polymorphism in codon 226 (Y226F)	Glatzel M	2002	2022-06-02	see Methods	excluded	no nhp endpoint data	no prion infection
https://pubmed.ncbi.nlm.nih.gov/12084158	12084158	Brain and buffy coat transmission of bovine spongiform encephalopathy to the primate Microcebus murinus	Bons N	2002	2022-06-02	see Methods	done
https://pubmed.ncbi.nlm.nih.gov/11862624	11862624	BSE infection of the small short-lived primate Microcebus murinus	Bons N	2002	2022-06-02	see Methods	done
https://pubmed.ncbi.nlm.nih.gov/11713367	11713367	Transmission of scrapie by steel-surface-bound prions	Flechsig E	2001	2022-06-02	see Methods	excluded	no nhp data
https://pubmed.ncbi.nlm.nih.gov/11571272	11571272	Florid plaques in ovine PrP transgenic mice infected with an experimental ovine BSE	Crozet C	2001	2022-06-02	see Methods	excluded	no nhp data
https://pubmed.ncbi.nlm.nih.gov/11405946	11405946	The Leeuwenhoek Lecture 2001. Animal origins of human infectious disease	Weiss RA	2001	2022-06-02	see Methods	excluded	no nhp endpoint data	no prion infection
https://pubmed.ncbi.nlm.nih.gov/11178745	11178745	A new gene (rmSTG) specific for taste buds is found by laser capture microdissection	Neira M	2001	2022-06-02	see Methods	excluded	no nhp endpoint data	no prion infection
https://pubmed.ncbi.nlm.nih.gov/10985693	10985693	Immunohistochemical detection of apolipoprotein E within prion-associated lesions in squirrel monkey brains	Nakamura S	2000	2022-06-02	see Methods	done
https://pubmed.ncbi.nlm.nih.gov/10937885	10937885	Shortest known prion protein allele in highly BSE-susceptible lemurs	Gilch S	2000	2022-06-02	see Methods	excluded	no nhp endpoint data	no prion infection
https://pubmed.ncbi.nlm.nih.gov/10617916	10617916	Prion protein expression in mammalian lenses	Frederikse PH	2000	2022-06-02	see Methods	excluded	no nhp endpoint data
https://pubmed.ncbi.nlm.nih.gov/10476045	10476045	Morphological correlates of neurological dysfunction in macaques infected with neurovirulent simian immunodeficiency virus	Raghavan R	1999	2022-06-02	see Methods	excluded	no nhp endpoint data	no prion infection
https://pubmed.ncbi.nlm.nih.gov/9888158	9888158	Prion protein immunohistochemical staining in the brains of monkeys with transmissible spongiform encephalopathy	Baker HF	1998	2022-06-02	see Methods	excluded	all animals included in other publications	Baker 1990
https://pubmed.ncbi.nlm.nih.gov/9749773	9749773	Cellular prion protein localization in rodent and primate brain	Salès N	1998	2022-06-02	see Methods	excluded	no nhp endpoint data	no prion infection
https://pubmed.ncbi.nlm.nih.gov/9671761	9671761	Prion protein expression in different species: analysis with a panel of new mAbs	Zanusso G	1998	2022-06-02	see Methods	excluded	no nhp endpoint data	no prion infection
https://pubmed.ncbi.nlm.nih.gov/9587475	9587475	Prion immunoreactivity in brain, tonsil, gastrointestinal epithelial cells, and blood and lymph vessels in lemurian zoo primates with spongiform encephalopathy	Bons N	1997	2022-06-02	see Methods	excluded	not enough details	animals accidentally infected, likely with BSE, while living in a zoo; exact date of exposure unknown
https://pubmed.ncbi.nlm.nih.gov/9020986	9020986	Prion protein gene variation among primates	Schätzl HM	1997	2022-06-02	see Methods	excluded	no nhp endpoint data	no prion infection
https://pubmed.ncbi.nlm.nih.gov/9034563	9034563	Pathology and immunocytochemistry of a kuru brain	Hainfellner JA	1997	2022-06-02	see Methods	excluded	all animals included in other publications	Beck 1975, Beck 1973, Gajdusek 1990
https://pubmed.ncbi.nlm.nih.gov/8878476	8878476	Molecular analysis of prion strain variation and the aetiology of 'new variant' CJD	Collinge J	1996	2022-06-02	see Methods	excluded	no nhp data
https://pubmed.ncbi.nlm.nih.gov/8843820	8843820	Spontaneous spongiform encephalopathy in a monkey	Baker HF	1996	2022-06-02	see Methods	excluded	no nhp endpoint data	concludes -This monkey probably had a neurodegenerative disease unrelated to prion disease.-
https://pubmed.ncbi.nlm.nih.gov/8978926	8978926	Creutzfeldt-Jakob disease: current U.S. policy to further reduce the possible risk of transmission by transfusion	Menache D	1996	2022-06-02	see Methods	excluded	no nhp data	no prion infection
https://pubmed.ncbi.nlm.nih.gov/8752013	8752013	Relative rates of nuclear DNA evolution in human and Old World monkey lineages	Herbert G	1996	2022-06-02	see Methods	excluded	no nhp endpoint data	no prion infection
https://pubmed.ncbi.nlm.nih.gov/8949398	8949398	Spontaneous spongiform encephalopathy in a young adult rhesus monkey	Bons N	1996	2022-06-02	see Methods	excluded	not enough details	animals accidentally infected, likely with BSE, while living in a zoo; exact date of exposure unknown
https://pubmed.ncbi.nlm.nih.gov/8691939	8691939	Spontaneous spongiform encephalopathy in a young adult rhesus monkey	Bons N	1996	2022-06-02	see Methods	excluded	not enough details	animals accidentally infected, likely with BSE, while living in a zoo; exact date of exposure unknown
https://pubmed.ncbi.nlm.nih.gov/8563168	8563168	Chromosomal and regional localization of the loci for IGKC, IGGC, ALDB, HOXB, GPT, and PRNP in the American mink (Mustela vison): comparisons with human and mouse	Khlebodarova TM	1995	2022-06-02	see Methods	excluded	no nhp data	no prion infection
https://pubmed.ncbi.nlm.nih.gov/7595360	7595360	Western blot mapping of disease-specific amyloid in various animal species and humans with transmissible spongiform encephalopathies using a high-yield purification method	Beekes M	1995	2022-06-02	see Methods	excluded	no nhp endpoint data	just says they used archived frozen cns tissue from nhps infected -more than 20 years ago-
https://pubmed.ncbi.nlm.nih.gov/7837269	7837269	Prion protein gene variation among primates	Schätzl HM	1995	2022-06-02	see Methods	excluded	no nhp endpoint data	no prion infection
https://pubmed.ncbi.nlm.nih.gov/8086126	8086126	Induction of beta (A4)-amyloid in primates by injection of Alzheimer's disease brain homogenate. Comparison with transmission of spongiform encephalopathy	Baker HF	1994	2022-06-02	see Methods	excluded	no nhp endpoint data	no prion infection
https://pubmed.ncbi.nlm.nih.gov/7518226	7518226	The major species specific epitope in prion proteins of ruminants	Groschup MH	1994	2022-06-02	see Methods	excluded	no nhp data	no prion infection
https://pubmed.ncbi.nlm.nih.gov/8217779	8217779	Evidence for the experimental transmission of cerebral beta-amyloidosis to primates	Baker HF	1993	2022-06-02	see Methods	excluded	no nhp endpoint data	no prion infection
https://pubmed.ncbi.nlm.nih.gov/8239287	8239287	Experimental induction of beta-amyloid plaques and cerebral angiopathy in primates	Baker HF	1993	2022-06-02	see Methods	excluded	no nhp endpoint data	no prion infection
https://pubmed.ncbi.nlm.nih.gov/8104352	8104352	The scrapie enigma: insights from radiation experiments	Alper T	1993	2022-06-02	see Methods	excluded	no nhp data	no prion infection
https://pubmed.ncbi.nlm.nih.gov/8103204	8103204	Immunolocalization of scrapie amyloid in non-congophilic, non-birefringent deposits in golden Syrian hamsters with experimental transmissible mink encephalopathy	Guiroy DC	1993	2022-06-02	see Methods	excluded	no nhp endpoint data
https://pubmed.ncbi.nlm.nih.gov/8093741	8093741	Real and imagined clinicopathological limits of ""prion dementia""	Brown P	1993	2022-06-02	see Methods	excluded	no nhp endpoint data	no prion infection
https://pubmed.ncbi.nlm.nih.gov/1363619	1363619	Scrapie-associated tubulofilamentous particles in human Creutzfeldt-Jakob disease	Narang HK	1992	2022-06-02	see Methods	excluded	no nhp data
https://pubmed.ncbi.nlm.nih.gov/1383401	1383401	Molecular cloning of a mink prion protein gene	Kretzschmar HA	1992	2022-06-02	see Methods	excluded	no nhp data	no prion infection
https://pubmed.ncbi.nlm.nih.gov/1353342	1353342	Phenotypic characteristics of familial Creutzfeldt-Jakob disease associated with the codon 178Asn PRNP mutation	Brown P	1992	2022-06-02	see Methods	excluded	not enough details	incubation times given only in barplot, no table or descriptive statistics
https://pubmed.ncbi.nlm.nih.gov/1736177	1736177	Atypical Creutzfeldt-Jakob disease in an American family with an insert mutation in the PRNP amyloid precursor gene	Brown P	1992	2022-06-02	see Methods	excluded	all animals included in other publications	all animals from Goldfarb 1991
https://pubmed.ncbi.nlm.nih.gov/1602815	1602815	Murine leukemia virus induced central nervous system diseases	Wong PK	1992	2022-06-02	see Methods	excluded	no nhp data	no prion infection
https://pubmed.ncbi.nlm.nih.gov/1338060	1338060	Scrapie-associated tubulofilamentous particles in scrapie hamsters	Narang HK	1992	2022-06-02	see Methods	excluded	no nhp data
https://pubmed.ncbi.nlm.nih.gov/1683708	1683708	Transmissible familial Creutzfeldt-Jakob disease associated with five, seven, and eight extra octapeptide coding repeats in the PRNP gene	Goldfarb LG	1991	2022-06-02	see Methods	done	paragraph under -experimental transmission-
https://pubmed.ncbi.nlm.nih.gov/1684754	1684754	The phenotypic expression of different mutations in transmissible familial Creutzfeldt-Jakob disease	Brown P	1991	2022-06-02	see Methods	done	table 4 and 5
https://pubmed.ncbi.nlm.nih.gov/1684756	1684756	Familial Creutzfeldt-Jakob disease in Finland: epidemiological, clinical, pathological and molecular genetic studies	Haltia M	1991	2022-06-02	see Methods	excluded	all animals included in other publications
https://pubmed.ncbi.nlm.nih.gov/1685642	1685642	Spontaneous neurodegeneration in transgenic mice with prion protein codon 101 proline----leucine substitution	Hsiao K	1991	2022-06-02	see Methods	excluded	no nhp data
https://pubmed.ncbi.nlm.nih.gov/2190106	2190106	Alpha 1-antichymotrypsin is associated solely with amyloid deposits containing the beta-protein. Amyloid and cell localization of alpha 1-antichymotrypsin	Abraham CR	1990	2022-06-02	see Methods	excluded	no nhp data	no prion infection
https://pubmed.ncbi.nlm.nih.gov/2405293	2405293	Coexistence of Creutzfeldt-Jakob disease and Alzheimer's disease in the same patient	Brown P	1990	2022-06-02	see Methods	done	2 animals, IDs not stated
https://pubmed.ncbi.nlm.nih.gov/2564168	2564168	Linkage of a prion protein missense variant to Gerstmann-Sträussler syndrome	Hsiao K	1989	2022-06-02	see Methods	excluded	no nhp data	no prion infection
https://pubmed.ncbi.nlm.nih.gov/2546359	2546359	A neuropathological subset of Alzheimer's disease with concomitant Lewy body disease and spongiform change	Hansen LA	1989	2022-06-02	see Methods	excluded	no nhp endpoint data	no prion infection
https://pubmed.ncbi.nlm.nih.gov/3407098	3407098	Psoriatic plaques in Macaca fascicularis	Jayo MJ	1988	2022-06-02	see Methods	excluded	no nhp endpoint data	no prion infection
https://pubmed.ncbi.nlm.nih.gov/2908139	2908139	Prion protein gene expression in cultured cells	Scott MR	1988	2022-06-02	see Methods	excluded	no nhp data	no prion infection
https://pubmed.ncbi.nlm.nih.gov/3213434	3213434	Lesions akin to transmissible spongiform encephalopathy in the brains of rats inoculated with immature cerebellum. Their significance in the aetiology of these diseases	Beck E	1988	2022-06-02	see Methods	excluded	no nhp data	no prion infection
https://pubmed.ncbi.nlm.nih.gov/3124494	3124494	The maxillary sinus in the higher primates	Lund VJ	1988	2022-06-02	see Methods	excluded	no nhp endpoint data	no prion infection
https://pubmed.ncbi.nlm.nih.gov/3530120	3530120	Familial myoclonic dementia masquerading as Creutzfeldt-Jakob disease	Little BW	1986	2022-06-02	see Methods	excluded	no nhp endpoint data	no prion infection
https://pubmed.ncbi.nlm.nih.gov/3550507	3550507	Transmissible virus dementia: evaluation of a zoonotic hypothesis	Davanipour Z	1986	2022-06-02	see Methods	excluded	no nhp data	no prion infection
https://pubmed.ncbi.nlm.nih.gov/3923483	3923483	The 200- and 150-kDa neurofilament proteins react with IgG autoantibodies from chimpanzees with kuru or Creutzfeldt-Jakob disease; a 62-kDa neurofilament-associated protein reacts with sera from sheep with natural scrapie	Toh BH	1985	2022-06-02	see Methods	excluded	no nhp endpoint data	nhp serum immunoreactivity study, no endpoint times stated
https://pubmed.ncbi.nlm.nih.gov/2582415	2582415	The 200- and 150-kDa neurofilament proteins react with IgG autoantibodies from patients with kuru, Creutzfeldt-Jakob disease, and other neurologic diseases	Toh BH	1985	2022-06-02	see Methods	excluded	no nhp endpoint data	nhp serum immunoreactivity study, no endpoint times stated
https://pubmed.ncbi.nlm.nih.gov/3919881	3919881	Membrane lamellation in brain unrelated to spongiform encephalopathy	Gray EG	1985	2022-06-02	see Methods	excluded	no nhp endpoint data	no prion infection
https://pubmed.ncbi.nlm.nih.gov/6385823	6385823	Creutzfeldt-Jakob disease of long duration: clinicopathological characteristics, transmissibility, and differential diagnosis	Brown P	1984	2022-06-02	see Methods	excluded	not enough details	variety of species used, details not stated
https://pubmed.ncbi.nlm.nih.gov/6377496	6377496	Infection-specific particle from the unconventional slow virus diseases	Merz PA	1984	2022-06-02	see Methods	excluded	no nhp endpoint data	electron microscopy study, used nhp tissue but no endpoint times stated
https://pubmed.ncbi.nlm.nih.gov/6376717	6376717	Characterization of antineurofilament autoantibodies in Creutzfeldt-Jakob disease	Bahmanyar S	1984	2022-06-02	see Methods	excluded	all animals included in other publications	animal A81
https://pubmed.ncbi.nlm.nih.gov/6539361	6539361	The sequential development of spongiform change and gliosis of scrapie in the golden Syrian hamster	Masters CL	1984	2022-06-02	see Methods	excluded	no nhp data
https://pubmed.ncbi.nlm.nih.gov/6377682	6377682	Creutzfeldt-Jakob disease: experimental transmission in the guinea pig	Drăgănescu N	1984	2022-06-02	see Methods	excluded	no nhp data
https://pubmed.ncbi.nlm.nih.gov/6351721	6351721	Syndromes of amyotrophic lateral sclerosis and dementia: relation to transmissible Creutzfeldt-Jakob disease	Salazar AM	1983	2022-06-02	see Methods	excluded	not enough details
https://pubmed.ncbi.nlm.nih.gov/6854352	6854352	A clinico-pathological study of a case of kuru	Scrimgeour EM	1983	2022-06-02	see Methods	done
https://pubmed.ncbi.nlm.nih.gov/7139254	7139254	The pathogenesis of transmissible spongiform encephalopathy: an ultrastructural study	Beck E	1982	2022-06-02	see Methods	excluded	not enough details	inoculation details not stated here, cited to Beck 1975, for which full text unavailable. of animals in this study, only one reached symptom onset, animal S317 at 94 months.
https://pubmed.ncbi.nlm.nih.gov/6815090	6815090	Heterogeneic autoantibody against neurofilament protein in the sera of animals with experimental kuru and Creutzfeldt-Jakob disease and natural scrapie infection	Aoki T	1982	2022-06-02	see Methods	excluded	no nhp endpoint data
https://pubmed.ncbi.nlm.nih.gov/7142450	7142450	The syndrome of unilateral neglect in experimental kuru in the monkey: facts and hypotheses	Vuillon-Cacciuttolo G	1982	2022-06-02	see Methods	done	details in text
https://pubmed.ncbi.nlm.nih.gov/6285859	6285859	Persistent asymptomatic infection of the laboratory mouse by simian foamy virus type 6: a new model of retrovirus latency	Brown P	1982	2022-06-02	see Methods	excluded	no nhp data	no prion infection
https://pubmed.ncbi.nlm.nih.gov/7032197	7032197	Experimental transmission of Creutzfeldt-Jakob disease to guinea pigs	Chino F	1981	2022-06-02	see Methods	excluded	no nhp data
https://pubmed.ncbi.nlm.nih.gov/7032196	7032196	Experimental transmission of Creutzfeldt-Jakob disease and related diseases to rodents	Tateishi J	1981	2022-06-02	see Methods	excluded	no nhp data
https://pubmed.ncbi.nlm.nih.gov/7023604	7023604	The familial occurrence of Creutzfeldt-Jakob disease and Alzheimer's disease	Masters CL	1981	2022-06-02	see Methods	excluded	all animals included in other publications
https://pubmed.ncbi.nlm.nih.gov/7018471	7018471	Transmissible spongiform encephalopathy (Creutzfeldt-Jakob disease). Atypical clinical and pathological findings	Schoene WC	1981	2022-06-02	see Methods	excluded	not enough details
https://pubmed.ncbi.nlm.nih.gov/7020057	7020057	Five cases of Creutzfeldt-Jakob disease: a clinical-pathological contribution	Allegranza A	1981	2022-06-02	see Methods	excluded	full text not found	requested scan & deliver from harvard libraries but has not arrived. no abstract
https://pubmed.ncbi.nlm.nih.gov/7010209	7010209	Biologic distinction between sporadic and familial Alzheimer disease by an in vitro cell fusion test	Moreau-Dubois MC	1981	2022-06-02	see Methods	excluded	no nhp data	no prion infection
https://pubmed.ncbi.nlm.nih.gov/7223377	7223377	Anatomical study of experimental kuru in the Rhesus monkey	Gambarelli D	1981	2022-06-02	see Methods	excluded	all animals included in other publications	previously reported in Bert 1978 and Vuillon-Cacciuttolo 1982
https://pubmed.ncbi.nlm.nih.gov/7002260	7002260	Transmission and scanning electron microscopy of spongiform change in Creutzfeldt-Jakob disease	Chou SM	1980	2022-06-02	see Methods	done
https://pubmed.ncbi.nlm.nih.gov/6775247	6775247	Evidence for and against the transmissibility of Alzheimer disease	Goudsmit J	1980	2022-06-02	see Methods	excluded	no nhp endpoint data	no prion infection
https://pubmed.ncbi.nlm.nih.gov/7191064	7191064	Presenile Alzheimer disease: amyloid plaques in the cerebellum	Pro JD	1980	2022-06-02	see Methods	excluded	no nhp data	no prion infection
https://pubmed.ncbi.nlm.nih.gov/6771400	6771400	Experimental kuru in the rhesus monkey. A clinical study	Comte-Devolx J	1980	2022-06-02	see Methods	excluded	all animals included in other publications
https://pubmed.ncbi.nlm.nih.gov/81763	81763	Experimental kuru in the rhesus monkey: a study of EEG modifications in the waking state and during sleep	Bert J	1978	2022-06-02	see Methods	done
https://pubmed.ncbi.nlm.nih.gov/98316	98316	Appearance of EEG changes reminiscent of a secondary generalized epilepsy in a rhesus monkey inoculated with a strain of kuru	Bert J	1978	2022-06-02	see Methods	excluded	all animals included in other publications
https://pubmed.ncbi.nlm.nih.gov/417327	417327	Human spongiform encephalopathies in marmoset monkeys (Saguinus sp.)	Peterson DA	1978	2022-06-02	see Methods	done
https://pubmed.ncbi.nlm.nih.gov/19605075	19605075	Precocious sleep modifications in the evolution of experimental Kuru in rhesus monkeys	Bert J	1977	2022-06-02	see Methods	excluded	all animals included in other publications	same rhesus macaques as Bert 1978
https://pubmed.ncbi.nlm.nih.gov/99678	99678	Current status of the search for virus in amyotrophic lateral sclerosis (ALS)	Norris FH Jr	1977	2022-06-02	see Methods	excluded	no nhp data	no prion infection
https://pubmed.ncbi.nlm.nih.gov/828865	828865	A transmissible subacute spongiform encephalopathy in a visitor to the eastern highlands of New Guinea	Grabow JD	1976	2022-06-02	see Methods	done
https://pubmed.ncbi.nlm.nih.gov/766554	766554	Cellular sensitization in kuru, Jakob-Creutzfeldt disease and multiple sclerosis: with a note on the biohazards of slow infection work	Field EJ	1975	2022-06-02	see Methods	excluded	no nhp endpoint data
https://pubmed.ncbi.nlm.nih.gov/1098420	1098420	Pathology of dendrites in subacute spongiform virus encephalopathies	Lampert PW	1975	2022-06-02	see Methods	excluded	no nhp endpoint data
https://pubmed.ncbi.nlm.nih.gov/1096568	1096568	Neuropathological studies in primates suffering from experimental kuru or Creutzfeldt-Jakob disease	Beck E	1975	2022-06-02	see Methods	excluded	review article	obtained via scan & deliver from harvard libraries. general overview of field. mentions chimpanzees from gajdusek papers, no original data
https://pubmed.ncbi.nlm.nih.gov/4854373	4854373	Spongy degeneration of grey matter in 3 children. Neuropathological report	Janota I	1974	2022-06-02	see Methods	excluded	no nhp data	no prion infection
https://pubmed.ncbi.nlm.nih.gov/4200638	4200638	Experimental kuru in the chimpanzee. A neuropathological study	Beck E	1973	2022-06-02	see Methods	done		only 1 new animal, A120
https://pubmed.ncbi.nlm.nih.gov/4611512	4611512	Transmission of experimental subacute spongiform encephalopathy (Creutzfeldzt-Jakob disease) from chimpanzee to chimpanzee	Cathala F	1973	2022-06-02	see Methods	done
https://pubmed.ncbi.nlm.nih.gov/4988714	4988714	Transmissible mink encephalopathy: experimental transmission to the squirrel monkey	Eckroade RJ	1970	2022-06-02	see Methods	done
https://pubmed.ncbi.nlm.nih.gov/5804726	5804726	Infection as the etiology of spongiform encephalopathy (Creutzfeldt-Jakob disease)	Gibbs CJ Jr	1969	2022-06-02	see Methods	done	A79 appear to be a new animal not captured elsewhere, A82 was captured previously in Lampert 1971 and Beck 1969
https://pubmed.ncbi.nlm.nih.gov/4979006	4979006	Degenerative diseases of the central nervous system transmissible to experimental animals	Beck E	1969	2022-06-02	see Methods	excluded	all animals included in other publications	mostly a review article; describes one novel animal inoculated with subacute presenile polioencephalopathy but it was unknown whether this was a prion disease
https://pubmed.ncbi.nlm.nih.gov/5661299	5661299	Creutzfeldt-Jakob disease (spongiform encephalopathy): transmission to the chimpanzee	Gibbs CJ Jr	1968	2022-06-02	see Methods	excluded	all animals included in other publications	animal A54
https://pubmed.ncbi.nlm.nih.gov/6069978	6069978	Discussion on kuru, scrapie and the experimental kuru-like syndrome in chimpanzees	Gajdusek C	1967	2022-06-02	see Methods	excluded	review article	book chapter obtained via scan and deliver
https://pubmed.ncbi.nlm.nih.gov/2276050/	2276050	Spongiform encephalopathy transmitted experimentally from Creutzfeldt-Jakob and familial Gerstmann-Sträussler-Scheinker diseases	Baker HF	1990	2022-06-24	Baker 1998	done
https://pubmed.ncbi.nlm.nih.gov/33025140	33025140	Direct neural transmission of vCJD/BSE in macaque after finger incision	Mikol J	2021	2022-06-10	Comoy 2022	done
https://pubmed.ncbi.nlm.nih.gov/33532912	33532912	Wide distribution of prion infectivity in the peripheral tissues of vCJD and sCJD patients	Douet JY	2021	2022-06-10	Comoy 2022	excluded	no nhp data	human study
https://pubmed.ncbi.nlm.nih.gov/34452489	34452489	The Cellular Prion Protein Increases the Uptake and Toxicity of TDP-43 Fibrils	Scialò C	2021	2022-06-10	Comoy 2022	excluded	no nhp data	cell culture study
https://pubmed.ncbi.nlm.nih.gov/33858518	33858518	Classical scrapie in small ruminants is caused by at least four different prion strains	Marín-Moreno A	2021	2022-06-10	Comoy 2022	excluded	no nhp data	sheep and goats
https://pubmed.ncbi.nlm.nih.gov/31876504	31876504	Creutzfeldt-Jakob disease: a systematic review of global incidence, prevalence, infectivity, and incubation	Uttley L	2020	2022-06-10	Comoy 2022	excluded	review article
https://pubmed.ncbi.nlm.nih.gov/32232565	32232565	Prevalence in Britain of abnormal prion protein in human appendices before and after exposure to the cattle BSE epizootic	Gill ON	2020	2022-06-10	Comoy 2022	excluded	no nhp data	human study
https://pubmed.ncbi.nlm.nih.gov/32626163	32626163	Update on chronic wasting disease (CWD) III	EFSA Panel on Biological Hazards (BIOHAZ)	2019	2022-06-10	Comoy 2022	excluded	review article
https://pubmed.ncbi.nlm.nih.gov/30670087	30670087	Transmission studies of chronic wasting disease to transgenic mice overexpressing human prion protein using the RT-QuIC assay	Race B	2019	2022-06-10	Comoy 2022	excluded	no nhp data	humanized mice
https://pubmed.ncbi.nlm.nih.gov/29652245	29652245	Prion Disease in Dromedary Camels, Algeria	Babelhadj B	2018	2022-06-10	Comoy 2022	excluded	no nhp data	camels
https://pubmed.ncbi.nlm.nih.gov/29450646	29450646	Evidence of amyloid-β cerebral amyloid angiopathy transmission through neurosurgery	Jaunmuktane Z	2018	2022-06-10	Comoy 2022	excluded	no nhp data	human study
https://pubmed.ncbi.nlm.nih.gov/29769333	29769333	Microglia Are Critical in Host Defense against Prion Disease	Carroll JA	2018	2022-06-10	Comoy 2022	excluded	no nhp data	mice
https://pubmed.ncbi.nlm.nih.gov/29505163	29505163	Generation of novel neuroinvasive prions following intravenous challenge	Aguilar-Calvo P	2018	2022-06-10	Comoy 2022	excluded	no nhp data	mice
https://pubmed.ncbi.nlm.nih.gov/29406965	29406965	Experimental sheep BSE prions generate the vCJD phenotype when serially passaged in transgenic mice expressing human prion protein	Joiner S	2018	2022-06-10	Comoy 2022	excluded	no nhp data	human study
https://pubmed.ncbi.nlm.nih.gov/29209767	29209767	Neuropathology of iatrogenic Creutzfeldt-Jakob disease and immunoassay of French cadaver-sourced growth hormone batches suggest possible transmission of tauopathy and long incubation periods for the transmission of Abeta pathology	Duyckaerts C	2018	2022-06-10	Comoy 2022	excluded	no nhp data	human study
https://pubmed.ncbi.nlm.nih.gov/29508058	29508058	Fatal Aβ cerebral amyloid angiopathy 4 decades after a dural graft at the age of 2 years	Hervé D	2018	2022-06-10	Comoy 2022	excluded	no nhp data	human study
https://pubmed.ncbi.nlm.nih.gov/28945221	28945221	α-synuclein interacts with PrP(C) to induce cognitive impairment through mGluR5 and NMDAR2B	Ferreira DG	2017	2022-06-10	Comoy 2022	excluded	no nhp data	mice
https://pubmed.ncbi.nlm.nih.gov/27641251	27641251	First case of chronic wasting disease in Europe in a Norwegian free-ranging reindeer	Benestad SL	2016	2022-06-10	Comoy 2022	excluded	no nhp data	cervids
https://pubmed.ncbi.nlm.nih.gov/26812492	26812492	Amyloid-β pathology and cerebral amyloid angiopathy are frequent in iatrogenic Creutzfeldt-Jakob disease after dural grafting	Frontzek K	2016	2022-06-10	Comoy 2022	excluded	no nhp data	human study
https://pubmed.ncbi.nlm.nih.gov/27016065	27016065	Dura mater is a potential source of Aβ seeds	Kovacs GG	2016	2022-06-10	Comoy 2022	excluded	no nhp data	human study
https://pubmed.ncbi.nlm.nih.gov/26709606	26709606	Creutzfeldt-Jakob disease and blood transfusion: updated results of the UK Transfusion Medicine Epidemiology Review Study	Urwin PJ	2016	2022-06-10	Comoy 2022	excluded	no nhp data	human study
https://pubmed.ncbi.nlm.nih.gov/25705888	25705888	Human prion protein sequence elements impede cross-species chronic wasting disease transmission	Kurt TD	2015	2022-06-10	Comoy 2022	excluded	no nhp data	humanized mice
https://pubmed.ncbi.nlm.nih.gov/26041899	26041899	Does the Presence of Scrapie Affect the Ability of Current Statutory Discriminatory Tests To Detect the Presence of Bovine Spongiform Encephalopathy?	Simmons MM	2015	2022-06-10	Comoy 2022	excluded	no nhp data	cattle and ruminants
https://pubmed.ncbi.nlm.nih.gov/25510416	25510416	Evidence for zoonotic potential of ovine scrapie prions	Cassard H	2014	2022-06-10	Comoy 2022	excluded	no nhp data	humanized mice
https://pubmed.ncbi.nlm.nih.gov/24445428	24445428	Variant Creutzfeldt-Jakob disease with extremely low lymphoreticular deposition of prion protein	Mead S	2014	2022-06-10	Comoy 2022	excluded	no nhp data	human study
https://pubmed.ncbi.nlm.nih.gov/24005412	24005412	Self-propagation of pathogenic protein aggregates in neurodegenerative diseases	Jucker M	2013	2022-06-10	Comoy 2022	excluded	review article
https://pubmed.ncbi.nlm.nih.gov/25437202	25437202	Prions in variably protease-sensitive prionopathy: an update	Zou WQ	2013	2022-06-10	Comoy 2022	excluded	review article
https://pubmed.ncbi.nlm.nih.gov/24129059	24129059	Prevalent abnormal prion protein in human appendixes after bovine spongiform encephalopathy epizootic: large scale survey	Gill ON	2013	2022-06-10	Comoy 2022	excluded	no nhp data	human study
https://pubmed.ncbi.nlm.nih.gov/24188521	24188521	Atypical scrapie prions from sheep and lack of disease in transgenic mice overexpressing human prion protein	Wadsworth JD	2013	2022-06-10	Comoy 2022	excluded	no nhp data	humanized mice
https://pubmed.ncbi.nlm.nih.gov/23171544	23171544	Differentiation of prions from L-type BSE versus sporadic Creutzfeldt-Jakob disease	Nicot S	2012	2022-06-10	Comoy 2022	excluded	no nhp data	mice, hamsters
https://pubmed.ncbi.nlm.nih.gov/22495232	22495232	Chronic wasting disease and atypical forms of bovine spongiform encephalopathy and scrapie are not transmissible to mice expressing wild-type levels of human prion protein	Wilson R	2012	2022-06-10	Comoy 2022	excluded	no nhp data	humanized mice
https://pubmed.ncbi.nlm.nih.gov/21592603	21592603	Pathogenesis of classical and atypical BSE in cattle	Balkema-Buschmann A	2011	2022-06-10	Comoy 2022	excluded	no nhp data	cattle
https://pubmed.ncbi.nlm.nih.gov/21778819	21778819	Aerosols: an underestimated vehicle for transmission of prion diseases?	Stitz L	2011	2022-06-10	Comoy 2022	excluded	review article
https://pubmed.ncbi.nlm.nih.gov/22028219	22028219	Pathogenic protein seeding in Alzheimer disease and other neurodegenerative disorders	Jucker M	2011	2022-06-10	Comoy 2022	excluded	review article
https://pubmed.ncbi.nlm.nih.gov/21249178	21249178	Aerosols transmit prions to immunocompetent and immunodeficient mice	Haybaeck J	2011	2022-06-10	Comoy 2022	excluded	no nhp data	mice
https://pubmed.ncbi.nlm.nih.gov/22172149	22172149	Isolation of prion with BSE properties from farmed goat	Spiropoulos J	2011	2022-06-10	Comoy 2022	excluded	no nhp data	goats
https://pubmed.ncbi.nlm.nih.gov/21084466	21084466	Increased susceptibility of human-PrP transgenic mice to bovine spongiform encephalopathy infection following passage in sheep	Plinston C	2011	2022-06-10	Comoy 2022	excluded	no nhp data	humanized mice
https://pubmed.ncbi.nlm.nih.gov/21445238	21445238	Sheep and goat BSE propagate more efficiently than cattle BSE in human PrP transgenic mice	Padilla D	2011	2022-06-10	Comoy 2022	excluded	no nhp data	humanized mice
https://pubmed.ncbi.nlm.nih.gov/20610667	20610667	Chronic wasting disease prions are not transmissible to transgenic mice overexpressing human prion protein	Sandberg MK	2010	2022-06-10	Comoy 2022	excluded	no nhp data	humanized mice
https://pubmed.ncbi.nlm.nih.gov/20070383	20070383	Variant CJD infection in the spleen of a neurologically asymptomatic UK adult patient with haemophilia	Peden A	2010	2022-06-10	Comoy 2022	excluded	no nhp data	human study
https://pubmed.ncbi.nlm.nih.gov/20922767	20922767	Large-scale immunohistochemical examination for lymphoreticular prion protein in tonsil specimens collected in Britain	de Marco MF	2010	2022-06-10	Comoy 2022	excluded	no nhp data	human study
https://pubmed.ncbi.nlm.nih.gov/20695009	20695009	Variably protease-sensitive prionopathy: a new sporadic disease of the prion protein	Zou WQ	2010	2022-06-10	Comoy 2022	excluded	no nhp data	human study
https://pubmed.ncbi.nlm.nih.gov/19618341	19618341	Transmissible mink encephalopathy - review of the etiology of a rare prion disease	Liberski PP	2009	2022-06-10	Comoy 2022	excluded	review article
https://pubmed.ncbi.nlm.nih.gov/19460798	19460798	Prevalence of disease related prion protein in anonymous tonsil specimens in Britain: cross sectional opportunistic survey	Clewley JP	2009	2022-06-10	Comoy 2022	excluded	no nhp data	human study
https://pubmed.ncbi.nlm.nih.gov/19334063	19334063	Variant Creutzfeldt-Jakob disease in France and the United Kingdom: Evidence for the same agent strain	Brandel JP	2009	2022-06-10	Comoy 2022	excluded	no nhp data	human study
https://pubmed.ncbi.nlm.nih.gov/19242475	19242475	Cellular prion protein mediates impairment of synaptic plasticity by amyloid-beta oligomers	Laurén J	2009	2022-06-10	Comoy 2022	excluded	no nhp data	in vitro study
https://pubmed.ncbi.nlm.nih.gov/18849286	18849286	Review. The epidemiology of kuru: monitoring the epidemic from its peak to its end	Alpers MP	2008	2022-06-10	Comoy 2022	excluded	review article
https://pubmed.ncbi.nlm.nih.gov/18183299	18183299	Prominent and persistent extraneural infection in human PrP transgenic mice infected with variant CJD	Béringue V	2008	2022-06-10	Comoy 2022	excluded	no nhp data	humanized mice
https://pubmed.ncbi.nlm.nih.gov/19046515	19046515	Transmission of atypical bovine prions to mice transgenic for human prion protein	Béringue V	2008	2022-06-10	Comoy 2022	excluded	no nhp data	humanized mice
https://pubmed.ncbi.nlm.nih.gov/18234793	18234793	Evaluation of the human transmission risk of an atypical bovine spongiform encephalopathy prion strain	Kong Q	2008	2022-06-10	Comoy 2022	excluded	no nhp data	humanized mice
https://pubmed.ncbi.nlm.nih.gov/16798390	16798390	Kuru in the 21st century--an acquired human prion disease with very long incubation periods	Collinge J	2006	2022-06-10	Comoy 2022	excluded	review article
https://pubmed.ncbi.nlm.nih.gov/16990547	16990547	Exogenous induction of cerebral beta-amyloidogenesis is governed by agent and host	Meyer-Luehmann M	2006	2022-06-10	Comoy 2022	excluded	no nhp data	other proteinopathies
https://pubmed.ncbi.nlm.nih.gov/16507908	16507908	Detection and localization of PrPSc in the skeletal muscle of patients with variant, iatrogenic, and sporadic forms of Creutzfeldt-Jakob disease	Peden AH	2006	2022-06-10	Comoy 2022	excluded	no nhp data	human study
https://pubmed.ncbi.nlm.nih.gov/16940522	16940522	Transmission of elk and deer prions to transgenic mice	Tamgüney G	2006	2022-06-10	Comoy 2022	excluded	no nhp data	mice
https://pubmed.ncbi.nlm.nih.gov/17012296	17012296	Facial onset sensory and motor neuronopathy (FOSMN syndrome): a novel syndrome in neurology	Vucic S	2006	2022-06-10	Comoy 2022	excluded	no nhp data	other proteinopathies
https://pubmed.ncbi.nlm.nih.gov/16135751	16135751	Chronic wasting disease of elk: transmissibility to humans examined by transgenic mouse models	Kong Q	2005	2022-06-10	Comoy 2022	excluded	no nhp data	mice
https://pubmed.ncbi.nlm.nih.gov/14970340	14970340	Identification of a second bovine amyloidotic spongiform encephalopathy: molecular similarities with sporadic Creutzfeldt-Jakob disease	Casalone C	2004	2022-06-10	Comoy 2022	excluded	no nhp data	cattle
https://pubmed.ncbi.nlm.nih.gov/14710195	14710195	Distinct molecular phenotypes in bovine prion diseases	Biacabe AG	2004	2022-06-10	Comoy 2022	excluded	no nhp data	cattle
https://pubmed.ncbi.nlm.nih.gov/15221931	15221931	Prevalence of lymphoreticular prion protein accumulation in UK tissue samples	Hilton DA	2004	2022-06-10	Comoy 2022	excluded	no nhp data	human study
https://pubmed.ncbi.nlm.nih.gov/12713742	12713742	Factors determining the pattern of the variant Creutzfeldt-Jakob disease (vCJD) epidemic in the UK	Ghani AC	2003	2022-06-10	Comoy 2022	excluded	no nhp data	human study
https://pubmed.ncbi.nlm.nih.gov/11862621	11862621	The transmission dynamics of BSE and vCJD	Ghani AC	2002	2022-06-10	Comoy 2022	excluded	no nhp data	human study
https://pubmed.ncbi.nlm.nih.gov/11786878	11786878	Estimating the human health risk from possible BSE infection of the British sheep flock	Ferguson NM	2002	2022-06-10	Comoy 2022	excluded	no nhp data	human study
https://pubmed.ncbi.nlm.nih.gov/11476832	11476832	Tissue distribution of protease resistant prion protein in variant Creutzfeldt-Jakob disease using a highly sensitive immunoblotting assay	Wadsworth JD	2001	2022-06-10	Comoy 2022	excluded	no nhp data	human study
https://pubmed.ncbi.nlm.nih.gov/11186305	11186305	Scrapie infections initiated at varying doses: an analysis of 117 titration experiments	McLean AR	2000	2022-06-10	Comoy 2022	excluded	no nhp data	mice
https://pubmed.ncbi.nlm.nih.gov/11041403	11041403	Transmission of BSE by blood transfusion in sheep	Houston F	2000	2022-06-10	Comoy 2022	excluded	no nhp data	sheep
https://pubmed.ncbi.nlm.nih.gov/9492810	9492810	Post-exposure prophylaxis after accidental prion inoculation	Van Ranst M	1998	2022-06-10	Comoy 2022	excluded	review article
https://pubmed.ncbi.nlm.nih.gov/9388404	9388404	Post-exposure prophylaxis after accidental prion inoculation	Aguzzi A	1997	2022-06-10	Comoy 2022	excluded	review article
https://pubmed.ncbi.nlm.nih.gov/9333239	9333239	Transmissions to mice indicate that 'new variant' CJD is caused by the BSE agent	Bruce ME	1997	2022-06-10	Comoy 2022	excluded	no nhp data	mice
https://pubmed.ncbi.nlm.nih.gov/8524411	8524411	Unaltered susceptibility to BSE in transgenic mice expressing human prion protein	Collinge J	1995	2022-06-10	Comoy 2022	excluded	no nhp data	humanized mice
https://pubmed.ncbi.nlm.nih.gov/7654073	7654073	Intracerebral distribution of infectious amyloid protein in spongiform encephalopathy	Brown P	1995	2022-06-10	Comoy 2022	excluded	no nhp data	human study
https://pubmed.ncbi.nlm.nih.gov/7913758	7913758	Transmission of bovine spongiform encephalopathy and scrapie to mice: strain variation and the species barrier	Bruce M	1994	2022-06-10	Comoy 2022	excluded	no nhp data	mice
https://pubmed.ncbi.nlm.nih.gov/7817514	7817514	Epidemiological observations on spongiform encephalopathies in captive wild animals in the British Isles	Kirkwood JK	1994	2022-06-10	Comoy 2022	excluded	no nhp data	various non-primate zoo animals
https://pubmed.ncbi.nlm.nih.gov/8432351	8432351	Excitotoxin lesions in primates as a model for Huntington's disease: histopathologic and neurochemical characterization	Ferrante RJ	1993	2022-06-10	Comoy 2022	excluded	no nhp data	other proteinopathies
https://pubmed.ncbi.nlm.nih.gov/8236676	8236676	Transmission of bovine spongiform encephalopathy to sheep and goats	Foster JD	1993	2022-06-10	Comoy 2022	excluded	no nhp data	sheep, goats
https://pubmed.ncbi.nlm.nih.gov/2139853	2139853	A primate model of Huntington's disease: behavioral and anatomical studies of unilateral excitotoxic lesions of the caudate-putamen in the baboon	Hantraye P	1990	2022-06-10	Comoy 2022	excluded	no nhp data	other proteinopathies
https://pubmed.ncbi.nlm.nih.gov/2333092	2333092	BSE: spongiform encephalopathy found in cat	Aldhous P	1990	2022-06-10	Comoy 2022	excluded	no nhp data	cats
https://pubmed.ncbi.nlm.nih.gov/2264242	2264242	Spongiform encephalopathy in an arabian oryx (Oryx leucoryx) and a greater kudu (Tragelaphus strepsiceros)	Kirkwood JK	1990	2022-06-10	Comoy 2022	excluded	no nhp data	various non-primate zoo animals
https://pubmed.ncbi.nlm.nih.gov/6192438	6192438	A primate model of parkinsonism: selective destruction of dopaminergic neurons in the pars compacta of the substantia nigra by N-methyl-4-phenyl-1,2,3,6-tetrahydropyridine	Burns RS	1983	2022-06-10	Comoy 2022	excluded	no nhp data	other proteinopathies
https://pubmed.ncbi.nlm.nih.gov/120379	120379	Pathogenesis of mouse scrapie: dynamics of agent replication in spleen, spinal cord and brain after infection by different routes	Kimberlin RH	1979	2022-06-10	Comoy 2022	excluded	no nhp data	mice
https://pubmed.ncbi.nlm.nih.gov/65575	65575	Danger of accidental person-to-person transmission of Creutzfeldt-Jakob disease by surgery	Bernoulli C	1977	2022-06-10	Comoy 2022	excluded	no nhp endpoint data	mentions 3 chimpanzees but experiment is in progress as of writing with no results yet
https://pubmed.ncbi.nlm.nih.gov/13483871	13483871	Degenerative disease of the central nervous system in New Guinea; the endemic occurrence of kuru in the native population	GAJDUSEK DC	1957	2022-06-10	Comoy 2022	excluded	no nhp data	human study

## Sheet: Table_B_in_S1_Tables
url	pmid	exclude	study	first_author	strain	year	species	cohort	roa	roa_details	n	n_endpoint	n_intercurrent	endpoint	mean_mpi	sd_mpi	range_mpi	animal_comments	cohort_id	year5bin	n_censored	endpointx	roa_group	strain_group	row	dup_status
https://pubmed.ncbi.nlm.nih.gov/10097160/	10097160	include	Natural and experimental oral infection of nonhuman primates by bovine spongiform encephalopathy agents	Bons, N.	BSE	1999	Gray mouse lemur (Microcebus murinus)	1	oral		1	0	0	symptom onset			n/a	lemur was killed by cage mates; inoculated by a single dose of 0.5g BSE	10097160-1	1995	1	2	oral	BSE/vCJD	1	unique
https://pubmed.ncbi.nlm.nih.gov/10097160/	10097160	include	Natural and experimental oral infection of nonhuman primates by bovine spongiform encephalopathy agents	Bons, N.	BSE	1999	Gray mouse lemur (Microcebus murinus)	2	oral		1	1	0	histology			n/a	lemur was sacrificed at 5 months post-inoculation for histology; inoculated by two doses of 0.5g BSE spaced 2 months apart	10097160-2	1995	0	1	oral	BSE/vCJD	2	unique
https://pubmed.ncbi.nlm.nih.gov/10985693	10985693	include	Immunohistochemical detection of apolipoprotein E within prion-associated lesions in squirrel monkey brains	Nakamura S	Scrapie (Sheep) → Mouse	2000	Spider monkey (Ateles geoffroyi)	1	ic		2	2	0	terminal prion disease	39	4	36-41		10985693-1	2000	0	3	ic	other	3	unique
https://pubmed.ncbi.nlm.nih.gov/10985693	10985693	include	Immunohistochemical detection of apolipoprotein E within prion-associated lesions in squirrel monkey brains	Nakamura S	Scrapie (Sheep) → Mouse	2000	Spider monkey (Ateles geoffroyi)	1	ic		2	2	0	symptom onset	33	0	33-33		10985693-1	2000	0	2	ic	other	4	duplicate
https://pubmed.ncbi.nlm.nih.gov/11259641/	11259641	include	Adaptation of the bovine spongiform encephalopathy agent to primates and comparison with Creutzfeldt-- Jakob disease: implications for human health.	Lasmézas, C.	BSE	2001	Cynomolgus macaque (Macaca fascicularis)	1	ic		3	3	0	terminal prion disease	38.7	2.3	36-40	25% BH	11259641-1	2000	0	3	ic	BSE/vCJD	5	unique
https://pubmed.ncbi.nlm.nih.gov/11259641/	11259641	include	Adaptation of the bovine spongiform encephalopathy agent to primates and comparison with Creutzfeldt-- Jakob disease: implications for human health.	Lasmézas, C.	Kuru → Cynomolgus macaque	2001	Cynomolgus macaque (Macaca fascicularis)	10	ic		1	1	0	terminal prion disease	24		n/a		11259641-10	2000	0	3	ic	Kuru	6	unique
https://pubmed.ncbi.nlm.nih.gov/11259641/	11259641	include	Adaptation of the bovine spongiform encephalopathy agent to primates and comparison with Creutzfeldt-- Jakob disease: implications for human health.	Lasmézas, C.	Kuru → Cynomolgus macaque	2001	Cynomolgus macaque (Macaca fascicularis)	10	ic		1	1	0	symptom onset	20.5		n/a		11259641-10	2000	0	2	ic	Kuru	7	duplicate
https://pubmed.ncbi.nlm.nih.gov/11259641/	11259641	include	Adaptation of the bovine spongiform encephalopathy agent to primates and comparison with Creutzfeldt-- Jakob disease: implications for human health.	Lasmézas, C.	BSE → Cynomolgus macaque	2001	Cynomolgus macaque (Macaca fascicularis)	2	ic		2	2	0	terminal prion disease	19	1.4	18-20	25% BH	11259641-2	2000	0	3	ic	BSE/vCJD	8	unique
https://pubmed.ncbi.nlm.nih.gov/11259641/	11259641	include	Adaptation of the bovine spongiform encephalopathy agent to primates and comparison with Creutzfeldt-- Jakob disease: implications for human health.	Lasmézas, C.	BSE → Cynomolgus macaque	2001	Cynomolgus macaque (Macaca fascicularis)	3	ic		2	2	0	terminal prion disease	20.5	0.7	20-21	10% BH	11259641-3	2000	0	3	ic	BSE/vCJD	9	unique
https://pubmed.ncbi.nlm.nih.gov/11259641/	11259641	include	Adaptation of the bovine spongiform encephalopathy agent to primates and comparison with Creutzfeldt-- Jakob disease: implications for human health.	Lasmézas, C.	BSE → Cynomolgus macaque	2001	Cynomolgus macaque (Macaca fascicularis)	4	ic		2	2	0	terminal prion disease	20.5	0.7	20-21	IC titration: 10^-1	11259641-4	2000	0	3	ic	BSE/vCJD	10	unique
https://pubmed.ncbi.nlm.nih.gov/11259641/	11259641	include	Adaptation of the bovine spongiform encephalopathy agent to primates and comparison with Creutzfeldt-- Jakob disease: implications for human health.	Lasmézas, C.	BSE → Cynomolgus macaque	2001	Cynomolgus macaque (Macaca fascicularis)	5	ic		1	1	0	terminal prion disease	28		n/a	IC titration: 10^-2	11259641-5	2000	0	3	ic	BSE/vCJD	11	unique
https://pubmed.ncbi.nlm.nih.gov/11259641/	11259641	include	Adaptation of the bovine spongiform encephalopathy agent to primates and comparison with Creutzfeldt-- Jakob disease: implications for human health.	Lasmézas, C.	BSE → Cynomolgus macaque	2001	Cynomolgus macaque (Macaca fascicularis)	6	ic		1	1	0	terminal prion disease	33		n/a	IC titration: 10^-3	11259641-6	2000	0	3	ic	BSE/vCJD	12	unique
https://pubmed.ncbi.nlm.nih.gov/11259641/	11259641	include	Adaptation of the bovine spongiform encephalopathy agent to primates and comparison with Creutzfeldt-- Jakob disease: implications for human health.	Lasmézas, C.	BSE → Cynomolgus macaque	2001	Cynomolgus macaque (Macaca fascicularis)	7	ic		2	1	0	terminal prion disease	38		n/a	IC titration: 10^-5; n=1 had a 48month inoculation time with slight behavioral changes	11259641-7	2000	1	3	ic	BSE/vCJD	13	unique
https://pubmed.ncbi.nlm.nih.gov/11259641/	11259641	include	Adaptation of the bovine spongiform encephalopathy agent to primates and comparison with Creutzfeldt-- Jakob disease: implications for human health.	Lasmézas, C.	BSE → Cynomolgus macaque	2001	Cynomolgus macaque (Macaca fascicularis)	8	iv		1	1	0	terminal prion disease	25		n/a		11259641-8	2000	0	3	iv	BSE/vCJD	14	unique
https://pubmed.ncbi.nlm.nih.gov/11259641/	11259641	include	Adaptation of the bovine spongiform encephalopathy agent to primates and comparison with Creutzfeldt-- Jakob disease: implications for human health.	Lasmézas, C.	BSE → Cynomolgus macaque	2001	Cynomolgus macaque (Macaca fascicularis)	8	iv		1	1	0	symptom onset	21		n/a	10% BH	11259641-8	2000	0	2	iv	BSE/vCJD	15	duplicate
https://pubmed.ncbi.nlm.nih.gov/11259641/	11259641	include	Adaptation of the bovine spongiform encephalopathy agent to primates and comparison with Creutzfeldt-- Jakob disease: implications for human health.	Lasmézas, C.	vCJD	2001	Cynomolgus macaque (Macaca fascicularis)	9	ic		2	2	0	terminal prion disease	27.5	3.5	25-30	10% BH	11259641-9	2000	0	3	ic	BSE/vCJD	16	unique
https://pubmed.ncbi.nlm.nih.gov/11862624	11862624	include	BSE infection of the small short-lived primate Microcebus murinus	Bons N	BSE	2002	Gray mouse lemur (Microcebus murinus)	1	oral		4	1	1	symptom onset	13		n/a	0.5g dose of brain homogenate BSE-infected cow	11862624-1	2000	2	2	oral	BSE/vCJD	17	unique
https://pubmed.ncbi.nlm.nih.gov/11862624	11862624	include	BSE infection of the small short-lived primate Microcebus murinus	Bons N	BSE→ Cynomolgus macaque	2002	Gray mouse lemur (Microcebus murinus)	2	oral		3	0	0	symptom onset			n/a	0.5g dose of brain homogenate BSE-infected cynomolgus macaque	11862624-2	2000	3	2	oral	BSE/vCJD	18	unique
https://pubmed.ncbi.nlm.nih.gov/11862624	11862624	include	BSE infection of the small short-lived primate Microcebus murinus	Bons N	BSE	2002	Gray mouse lemur (Microcebus murinus)	3	multiple	ic/intraperitoneal	1	0	1	symptom onset			n/a	25uL of 10% brain homogenate of BSE-infected cow	11862624-3	2000	0	2	multiple	BSE/vCJD	19	unique
https://pubmed.ncbi.nlm.nih.gov/11862624	11862624	include	BSE infection of the small short-lived primate Microcebus murinus	Bons N	BSE→ Cynomolgus macaque	2002	Gray mouse lemur (Microcebus murinus)	4	multiple	ic/intraperitoneal	1	1	0	symptom onset	17.5		n/a	25uL of 10% brain homogenate of BSE-infected cynomolgus macaque	11862624-4	2000	0	2	multiple	BSE/vCJD	20	unique
https://pubmed.ncbi.nlm.nih.gov/11862624	11862624	include	BSE infection of the small short-lived primate Microcebus murinus	Bons N	BSE→ Cynomolgus macaque	2002	Gray mouse lemur (Microcebus murinus)	5	ic		2	2	0	symptom onset	12	5.7	44,789.00	25uL of 10% brain homogenate of BSE-infected cynomolgus macaque	11862624-5	2000	0	2	ic	BSE/vCJD	21	unique
https://pubmed.ncbi.nlm.nih.gov/12084158	12084158	include	Brain and buffy coat transmission of bovine spongiform encephalopathy to the primate Microcebus murinus	Bons N	BSE→ Cynomolgus macaque	2002	Gray mouse lemur (Microcebus murinus)	1	mutliple	ic/intraperitoneal	1	1	0	symptom onset	17		n/a	pooled brain homogenate drom BSE-infected cattle then inoculated via ic into a cynomolgus monkey and then passaged ic to a microcebe	12084158-1	2000	0	2	mutliple	BSE/vCJD	22	unique
https://pubmed.ncbi.nlm.nih.gov/12084158	12084158	include	Brain and buffy coat transmission of bovine spongiform encephalopathy to the primate Microcebus murinus	Bons N	BSE → Cynomolgus macaque → Gray mouse lemur	2002	Gray mouse lemur (Microcebus murinus)	2	ic		2	1	0	terminal prion disease	18.8		n/a		12084158-2	2000	1	3	ic	BSE/vCJD	23	unique
https://pubmed.ncbi.nlm.nih.gov/12084158	12084158	include	Brain and buffy coat transmission of bovine spongiform encephalopathy to the primate Microcebus murinus	Bons N	BSE → Cynomolgus macaque → Gray mouse lemur	2002	Gray mouse lemur (Microcebus murinus)	2	ic		2	2	0	symptom onset	17	1.4	16-18	BSE → Cynomolgus macaque → Gray mouse lemur (brain homogenate from the donor mouse lemur); *note: the text and table 1 contradict each other regarding the inoculation route	12084158-2	2000	0	2	ic	BSE/vCJD	24	duplicate
https://pubmed.ncbi.nlm.nih.gov/12084158	12084158	include	Brain and buffy coat transmission of bovine spongiform encephalopathy to the primate Microcebus murinus	Bons N	BSE → Cynomolgus macaque → Gray mouse lemur	2002	Gray mouse lemur (Microcebus murinus)	3	ic		1	1	0	symptom onset	17.5		n/a	BSE → Cynomolgus macaque → Gray mouse lemur (buffy coat from the donor mouse lemur)	12084158-3	2000	0	2	ic	BSE/vCJD	25	unique
https://pubmed.ncbi.nlm.nih.gov/124873/	124873	include	Transmission of Creutzfeldt-Jakob Disease to the Stumptail Macaque (Macaca Arctoides)	Espana, C.	sCJD	1975	Stumptail macaque (Macaca arctoides)	1	ic		1	1	0	terminal prion disease	72		n/a		124873-1	1975	0	3	ic	CJD	26	unique
https://pubmed.ncbi.nlm.nih.gov/124873/	124873	include	Transmission of Creutzfeldt-Jakob Disease to the Stumptail Macaque (Macaca Arctoides)	Espana, C.	sCJD	1975	Stumptail macaque (Macaca arctoides)	1	ic		1	1	0	symptom onset	60		n/a	C-J disease patient (A.T.) - human	124873-1	1975	0	2	ic	CJD	27	duplicate
https://pubmed.ncbi.nlm.nih.gov/124873/	124873	include	Transmission of Creutzfeldt-Jakob Disease to the Stumptail Macaque (Macaca Arctoides)	Espana, C.	sCJD → Chimpanzee	1975	Stumptail macaque (Macaca arctoides)	2	ic		1	1	0	terminal prion disease	67		n/a		124873-2	1975	0	3	ic	CJD	28	unique
https://pubmed.ncbi.nlm.nih.gov/124873/	124873	include	Transmission of Creutzfeldt-Jakob Disease to the Stumptail Macaque (Macaca Arctoides)	Espana, C.	sCJD → Chimpanzee	1975	Stumptail macaque (Macaca arctoides)	2	ic		1	1	0	symptom onset	60		n/a		124873-2	1975	0	2	ic	CJD	29	duplicate
https://pubmed.ncbi.nlm.nih.gov/12627447	12627447	exclude	Failure of immunocompetitive capillary electrophoresis assay to detect disease-specific prion protein in buffy coat from humans and chimpanzees with Creutzfeldt-Jakob disease	Cervenakova L	fCJD	2003	Chimpanzee (Pan troglodytes)	1	unknown		2	2	0	terminal prion disease	24		n/a		12627447-1	2000	0	3	unknown	CJD	30	duplicate
https://pubmed.ncbi.nlm.nih.gov/12627447	12627447	exclude	Failure of immunocompetitive capillary electrophoresis assay to detect disease-specific prion protein in buffy coat from humans and chimpanzees with Creutzfeldt-Jakob disease	Cervenakova L	fCJD	2003	Chimpanzee (Pan troglodytes)	1	unknown		2	2	0	symptom onset	20		n/a		12627447-1	2000	0	2	unknown	CJD	31	duplicate
https://pubmed.ncbi.nlm.nih.gov/12627447	12627447	exclude	Failure of immunocompetitive capillary electrophoresis assay to detect disease-specific prion protein in buffy coat from humans and chimpanzees with Creutzfeldt-Jakob disease	Cervenakova L	sCJD	2003	Chimpanzee (Pan troglodytes)	2	unknown		4	4	0	terminal prion disease	24		n/a		12627447-2	2000	0	3	unknown	CJD	32	duplicate
https://pubmed.ncbi.nlm.nih.gov/12627447	12627447	exclude	Failure of immunocompetitive capillary electrophoresis assay to detect disease-specific prion protein in buffy coat from humans and chimpanzees with Creutzfeldt-Jakob disease	Cervenakova L	sCJD	2003	Chimpanzee (Pan troglodytes)	2	unknown		4	4	0	symptom onset	20		n/a		12627447-2	2000	0	2	unknown	CJD	33	duplicate
https://pubmed.ncbi.nlm.nih.gov/14212421/	14212421	include	Attempts to demonstrate a transmissible agent in Kuru, Amyotrophic Lateral Sclerosis, and other sub-acute and chronic nervous system degenerations of man	Gajdusek, D.	Kuru	1964	Rhesus macaque (Macaca mulatta)	1	multiple	ic/iv	1	1	0	histology			n/a	inoculated ic/iv	14212421-1	1965	0	1	multiple	Kuru	34	unique
https://pubmed.ncbi.nlm.nih.gov/14212421/	14212421	exclude	Attempts to demonstrate a transmissible agent in Kuru, Amyotrophic Lateral Sclerosis, and other sub-acute and chronic nervous system degenerations of man	Gajdusek, D.	Kuru	1964	Rhesus macaque (Macaca mulatta)	2	multiple	ic/iv	32	0	0	symptom onset			n/a	inoculated ic/iv	14212421-2	1965	32	2	multiple	Kuru	35	duplicate
https://pubmed.ncbi.nlm.nih.gov/14212421/	14212421	exclude	Attempts to demonstrate a transmissible agent in Kuru, Amyotrophic Lateral Sclerosis, and other sub-acute and chronic nervous system degenerations of man	Gajdusek, D.	Kuru	1964	Chimpanzee (Pan troglodytes)	3	unspecified		6	0	0	symptom onset			n/a	Using the info (in Beck 1966, Gajdusek 1966, Gajdusek 1972), in Table 1, in Gajdusek 1964, each date of inoculation listed under primates represents more than a single primate for some Kuru samples	14212421-3	1965	6	2	other	Kuru	36	duplicate
https://pubmed.ncbi.nlm.nih.gov/14212421/	14212421	exclude	Attempts to demonstrate a transmissible agent in Kuru, Amyotrophic Lateral Sclerosis, and other sub-acute and chronic nervous system degenerations of man	Gajdusek, D.	Kuru	1964	Cynomolgus macaque (Macaca fascicularis)	4	multiple	ic/iv	25	0	0	symptom onset			n/a	inoculated ic/iv	14212421-4	1965	25	2	multiple	Kuru	37	duplicate
https://pubmed.ncbi.nlm.nih.gov/14212421/	14212421	exclude	Attempts to demonstrate a transmissible agent in Kuru, Amyotrophic Lateral Sclerosis, and other sub-acute and chronic nervous system degenerations of man	Gajdusek, D.	Kuru	1964	African green (Chlorocebus aethiops)	5	multiple	ic/iv	10	0	0	symptom onset			n/a	inoculated ic/iv	14212421-5	1965	10	2	multiple	Kuru	38	duplicate
https://pubmed.ncbi.nlm.nih.gov/14962521/	14962521	include	Tissue distribution of bovine spongiform encephalopathy agent in primates after intravenous or oral infection.	Herzog, C.	BSE → Cynomolgus macaque	2004	Cynomolgus macaque (Macaca fascicularis)	1	iv		3	3	0	terminal prion disease	32	6.56	25-38		14962521-1	2000	0	3	iv	BSE/vCJD	39	unique
https://pubmed.ncbi.nlm.nih.gov/14962521/	14962521	include	Tissue distribution of bovine spongiform encephalopathy agent in primates after intravenous or oral infection.	Herzog, C.	BSE → Cynomolgus macaque	2004	Cynomolgus macaque (Macaca fascicularis)	2	oral		2	2	0	terminal prion disease	49	2.8	47-51		14962521-2	2000	0	3	oral	BSE/vCJD	40	unique
https://pubmed.ncbi.nlm.nih.gov/15733719/	15733719	include	Risk of oral infection with bovine spongiform encephalopathy agent in primates	Lasmézas, C.	BSE	2005	Cynomolgus macaque (Macaca fascicularis)	1	oral		2	1	0	terminal prion disease	63		n/a		15733719-1	2005	1	3	oral	BSE/vCJD	41	unique
https://pubmed.ncbi.nlm.nih.gov/15733719/	15733719	include	Risk of oral infection with bovine spongiform encephalopathy agent in primates	Lasmézas, C.	BSE	2005	Cynomolgus macaque (Macaca fascicularis)	1	oral		2	1	0	symptom onset	60		n/a	5g BSE	15733719-1	2005	1	2	oral	BSE/vCJD	42	duplicate
https://pubmed.ncbi.nlm.nih.gov/16227298/	16227298	include	Interspecies Transmission of Chronic Wasting Disease Prions to Squirrel Monkeys (Saimiri Sciureus)	Marsh, R.	CWD	2005	Squirrel monkey (Saimiri sciureus)	1	ic		2	2	0	symptom onset	32.5	2.1	31-34		16227298-1	2005	0	2	ic	CWD	43	unique
https://pubmed.ncbi.nlm.nih.gov/16254368/	16254368	include	PrPTSE Distribution in a Primate Model of Variant, Sporadic, and Iatrogenic Creutzfeldt-Jakob Disease	Herzog, C.	iCJD	2005	Cynomolgus macaque (Macaca fascicularis)	1	multiple	ic/intratonsilar	1	1	0	terminal prion disease	56		n/a	combination of intratonsillar and intracerebral inoculation	16254368-1	2005	0	3	multiple	CJD	44	unique
https://pubmed.ncbi.nlm.nih.gov/16254368/	16254368	include	PrPTSE Distribution in a Primate Model of Variant, Sporadic, and Iatrogenic Creutzfeldt-Jakob Disease	Herzog, C.	sCJD	2005	Cynomolgus macaque (Macaca fascicularis)	2	multiple	ic/intratonsilar	1	1	0	terminal prion disease	56		n/a	combination of intratonsillar and intracerebral inoculation	16254368-2	2005	0	3	multiple	CJD	45	unique
https://pubmed.ncbi.nlm.nih.gov/16254368/	16254368	exclude	PrPTSE Distribution in a Primate Model of Variant, Sporadic, and Iatrogenic Creutzfeldt-Jakob Disease	Herzog, C.	vCJD	2005	Cynomolgus macaque (Macaca fascicularis)	3	multiple	ic/intratonsilar	4	4	0	terminal prion disease	31	4.97	25-37	cohort previously include in Comoy 2017; combination of intratonsillar and intracerebral inoculation; animals C1, C2, C3, D1	16254368-3	2005	0	3	multiple	BSE/vCJD	46	duplicate
https://pubmed.ncbi.nlm.nih.gov/16254368/	16254368	exclude	PrPTSE Distribution in a Primate Model of Variant, Sporadic, and Iatrogenic Creutzfeldt-Jakob Disease	Herzog, C.	vCJD	2005	Cynomolgus macaque (Macaca fascicularis)	4	other	intratonsilar	1	1	0	terminal prion disease	44		n/a	cohort previously include in Comoy 2017; intratonsillar; animal C4	16254368-4	2005	0	3	other	BSE/vCJD	47	duplicate
https://pubmed.ncbi.nlm.nih.gov/16254368/	16254368	exclude	PrPTSE Distribution in a Primate Model of Variant, Sporadic, and Iatrogenic Creutzfeldt-Jakob Disease	Herzog, C.	BSE	2005	Cynomolgus macaque (Macaca fascicularis)	5	oral		1	1	0	terminal prion disease	63		n/a	cohort previously include in Comoy 2017; animal D14	16254368-5	2005	0	3	oral	BSE/vCJD	48	duplicate
https://pubmed.ncbi.nlm.nih.gov/1683708	1683708	include	Transmissible familial Creutzfeldt-Jakob disease associated with five, seven, and eight extra octapeptide coding repeats in the PRNP gene	Goldfarb LG	gCJD	1991	Squirrel monkey (Saimiri sciureus)	1	ic		1	1	0	terminal prion disease	43.75		n/a		1683708-1	1990	0	3	ic	CJD	49	unique
https://pubmed.ncbi.nlm.nih.gov/1683708	1683708	include	Transmissible familial Creutzfeldt-Jakob disease associated with five, seven, and eight extra octapeptide coding repeats in the PRNP gene	Goldfarb LG	gCJD	1991	Squirrel monkey (Saimiri sciureus)	1	ic		1	1	0	symptom onset	43		n/a	brain homogenate from the proband of the Kel family	1683708-1	1990	0	2	ic	CJD	50	duplicate
https://pubmed.ncbi.nlm.nih.gov/1683708	1683708	include	Transmissible familial Creutzfeldt-Jakob disease associated with five, seven, and eight extra octapeptide coding repeats in the PRNP gene	Goldfarb LG	gCJD	1991	Spider monkey (Ateles geoffroyi)	2	ic		1	1	0	terminal prion disease	33		n/a		1683708-2	1990	0	3	ic	CJD	51	unique
https://pubmed.ncbi.nlm.nih.gov/1683708	1683708	include	Transmissible familial Creutzfeldt-Jakob disease associated with five, seven, and eight extra octapeptide coding repeats in the PRNP gene	Goldfarb LG	gCJD	1991	Spider monkey (Ateles geoffroyi)	2	ic		1	1	0	symptom onset	31		n/a	brain homogenate from the proband of the Kel family	1683708-2	1990	0	2	ic	CJD	52	duplicate
https://pubmed.ncbi.nlm.nih.gov/1683708	1683708	include	Transmissible familial Creutzfeldt-Jakob disease associated with five, seven, and eight extra octapeptide coding repeats in the PRNP gene	Goldfarb LG	gCJD	1991	Chimpanzee (Pan troglodytes)	3	ic		1	1	0	terminal prion disease	14		n/a		1683708-3	1990	0	3	ic	CJD	53	unique
https://pubmed.ncbi.nlm.nih.gov/1683708	1683708	include	Transmissible familial Creutzfeldt-Jakob disease associated with five, seven, and eight extra octapeptide coding repeats in the PRNP gene	Goldfarb LG	gCJD	1991	Chimpanzee (Pan troglodytes)	3	ic		1	1	0	symptom onset	13		n/a	brain homogenate from the proband of the Ald family	1683708-3	1990	0	2	ic	CJD	54	duplicate
https://pubmed.ncbi.nlm.nih.gov/1683708	1683708	include	Transmissible familial Creutzfeldt-Jakob disease associated with five, seven, and eight extra octapeptide coding repeats in the PRNP gene	Goldfarb LG	gCJD	1991	Capuchin monkey (Cebus sp.)	4	ic		1	1	0	terminal prion disease	38		n/a		1683708-4	1990	0	3	ic	CJD	55	unique
https://pubmed.ncbi.nlm.nih.gov/1683708	1683708	include	Transmissible familial Creutzfeldt-Jakob disease associated with five, seven, and eight extra octapeptide coding repeats in the PRNP gene	Goldfarb LG	gCJD	1991	Capuchin monkey (Cebus sp.)	4	ic		1	1	0	symptom onset	35		n/a	brain homogenate from the proband of the Ald family	1683708-4	1990	0	2	ic	CJD	56	duplicate
https://pubmed.ncbi.nlm.nih.gov/1683708	1683708	include	Transmissible familial Creutzfeldt-Jakob disease associated with five, seven, and eight extra octapeptide coding repeats in the PRNP gene	Goldfarb LG	gCJD	1991	Squirrel monkey (Saimiri sciureus)	5	ic		1	1	0	terminal prion disease	26		n/a		1683708-5	1990	0	3	ic	CJD	57	unique
https://pubmed.ncbi.nlm.nih.gov/1683708	1683708	include	Transmissible familial Creutzfeldt-Jakob disease associated with five, seven, and eight extra octapeptide coding repeats in the PRNP gene	Goldfarb LG	gCJD	1991	Squirrel monkey (Saimiri sciureus)	5	ic		1	1	0	symptom onset	24		n/a	brain homogenate from the proband of the Ald family	1683708-5	1990	0	2	ic	CJD	58	duplicate
https://pubmed.ncbi.nlm.nih.gov/1683708	1683708	include	Transmissible familial Creutzfeldt-Jakob disease associated with five, seven, and eight extra octapeptide coding repeats in the PRNP gene	Goldfarb LG	gCJD	1991	Chimpanzee (Pan troglodytes)	6	ic		1	1	0	terminal prion disease	17		n/a		1683708-6	1990	0	3	ic	CJD	59	unique
https://pubmed.ncbi.nlm.nih.gov/1683708	1683708	include	Transmissible familial Creutzfeldt-Jakob disease associated with five, seven, and eight extra octapeptide coding repeats in the PRNP gene	Goldfarb LG	gCJD	1991	Chimpanzee (Pan troglodytes)	6	ic		1	1	0	symptom onset	13		n/a	brain homogenate from the proband of the Che family	1683708-6	1990	0	2	ic	CJD	60	duplicate
https://pubmed.ncbi.nlm.nih.gov/1683708	1683708	include	Transmissible familial Creutzfeldt-Jakob disease associated with five, seven, and eight extra octapeptide coding repeats in the PRNP gene	Goldfarb LG	gCJD	1991	Stump-tailed macaque (Macaca arctoides)	7	ic		1	0	1	symptom onset			n/a	brain homogenate from the proband of the Che family	1683708-7	1990	0	2	ic	CJD	61	unique
https://pubmed.ncbi.nlm.nih.gov/1684754	1684754	include	The phenotypic expression of different mutations in transmissible familial Creutzfeldt-Jakob disease	Brown P	gCJD	1991	Squirrel monkey (Saimiri sciureus)	1	ic		1	1	0	symptom onset	19		n/a	inoculum used from patient M. Wu. (codon 178^Asn)	1684754-1	1990	0	2	ic	CJD	62	unique
https://pubmed.ncbi.nlm.nih.gov/1684754	1684754	include	The phenotypic expression of different mutations in transmissible familial Creutzfeldt-Jakob disease	Brown P	gCJD	1991	Spider monkey (Ateles geoffroyi)	10	ic		1	0	1	symptom onset			n/a	inoculum used from patient H. Tu. (codon 178^Asn)	1684754-10	1990	0	2	ic	CJD	63	unique
https://pubmed.ncbi.nlm.nih.gov/1684754	1684754	include	The phenotypic expression of different mutations in transmissible familial Creutzfeldt-Jakob disease	Brown P	gCJD	1991	Capuchin monkey (Cebus sp.)	11	ic		3	0	2	symptom onset			n/a	inoculum used from patient H. Tu. (codon 178^Asn)	1684754-11	1990	1	2	ic	CJD	64	unique
https://pubmed.ncbi.nlm.nih.gov/1684754	1684754	include	The phenotypic expression of different mutations in transmissible familial Creutzfeldt-Jakob disease	Brown P	gCJD	1991	Squirrel monkey (Saimiri sciureus)	12	ic		2	2	0	symptom onset	21	4.2	18-24	inoculum used from patient S. Tu. (codon 178^Asn)	1684754-12	1990	0	2	ic	CJD	65	unique
https://pubmed.ncbi.nlm.nih.gov/1684754	1684754	include	The phenotypic expression of different mutations in transmissible familial Creutzfeldt-Jakob disease	Brown P	gCJD	1991	Squirrel monkey (Saimiri sciureus)	13	ic		2	2	0	symptom onset	20.5	0.7	20-21	inoculum used from patient H. Da. (codon 178^Asn)	1684754-13	1990	0	2	ic	CJD	66	unique
https://pubmed.ncbi.nlm.nih.gov/1684754	1684754	include	The phenotypic expression of different mutations in transmissible familial Creutzfeldt-Jakob disease	Brown P	gCJD	1991	Cynomolgus macaque (Macaca fascicularis)	14	ic		1	0	1	symptom onset			n/a	inoculum used from patient H. Da. (codon 178^Asn)	1684754-14	1990	0	2	ic	CJD	67	unique
https://pubmed.ncbi.nlm.nih.gov/1684754	1684754	include	The phenotypic expression of different mutations in transmissible familial Creutzfeldt-Jakob disease	Brown P	gCJD	1991	African green (Chlorocebus aethiops)	15	ic		1	0	0	symptom onset			n/a	inoculum used from patient H. Da. (codon 178^Asn)	1684754-15	1990	1	2	ic	CJD	68	unique
https://pubmed.ncbi.nlm.nih.gov/1684754	1684754	include	The phenotypic expression of different mutations in transmissible familial Creutzfeldt-Jakob disease	Brown P	gCJD	1991	Rhesus macaque (Macaca mulatta)	16	ic		1	0	0	symptom onset			n/a	inoculum used from patient H. Da. (codon 178^Asn)	1684754-16	1990	1	2	ic	CJD	69	unique
https://pubmed.ncbi.nlm.nih.gov/1684754	1684754	include	The phenotypic expression of different mutations in transmissible familial Creutzfeldt-Jakob disease	Brown P	gCJD	1991	Squirrel monkey (Saimiri sciureus)	17	ic		1	1	0	symptom onset	17.5		n/a	inoculum used from patient J. Kui. (codon 178^Asn)	1684754-17	1990	0	2	ic	CJD	70	unique
https://pubmed.ncbi.nlm.nih.gov/1684754	1684754	include	The phenotypic expression of different mutations in transmissible familial Creutzfeldt-Jakob disease	Brown P	gCJD	1991	Capuchin monkey (Cebus sp.)	18	ic		1	0	0	symptom onset			n/a	inoculum used from patient J. Kui. (codon 178^Asn)	1684754-18	1990	1	2	ic	CJD	71	unique
https://pubmed.ncbi.nlm.nih.gov/1684754	1684754	include	The phenotypic expression of different mutations in transmissible familial Creutzfeldt-Jakob disease	Brown P	gCJD	1991	Squirrel monkey (Saimiri sciureus)	19	ic		1	1	0	symptom onset	21		n/a	inoculum used from patient J. Kur. (codon 200^Lys)	1684754-19	1990	0	2	ic	CJD	72	unique
https://pubmed.ncbi.nlm.nih.gov/1684754	1684754	include	The phenotypic expression of different mutations in transmissible familial Creutzfeldt-Jakob disease	Brown P	gCJD	1991	Capuchin monkey (Cebus sp.)	2	ic		1	0	0	symptom onset			n/a	inoculum used from patient M. Wu. (codon 178^Asn)	1684754-2	1990	1	2	ic	CJD	73	unique
https://pubmed.ncbi.nlm.nih.gov/1684754	1684754	include	The phenotypic expression of different mutations in transmissible familial Creutzfeldt-Jakob disease	Brown P	gCJD	1991	Capuchin monkey (Cebus sp.)	20	ic		1	1	0	symptom onset	38.5		n/a	inoculum used from patient J. Kur. (codon 200^Lys)	1684754-20	1990	0	2	ic	CJD	74	unique
https://pubmed.ncbi.nlm.nih.gov/1684754	1684754	include	The phenotypic expression of different mutations in transmissible familial Creutzfeldt-Jakob disease	Brown P	gCJD	1991	Rhesus macaque (Macaca mulatta)	21	ic		1	1	0	symptom onset	67		n/a	inoculum used from patient J. Kur. (codon 200^Lys)	1684754-21	1990	0	2	ic	CJD	75	unique
https://pubmed.ncbi.nlm.nih.gov/1684754	1684754	include	The phenotypic expression of different mutations in transmissible familial Creutzfeldt-Jakob disease	Brown P	gCJD	1991	Squirrel monkey (Saimiri sciureus)	22	ic		1	1	0	symptom onset	21		n/a	inoculum used from patient T. Sh. (codon 200^Lys)	1684754-22	1990	0	2	ic	CJD	76	unique
https://pubmed.ncbi.nlm.nih.gov/1684754	1684754	include	The phenotypic expression of different mutations in transmissible familial Creutzfeldt-Jakob disease	Brown P	gCJD	1991	Capuchin monkey (Cebus sp.)	23	ic		1	1	0	symptom onset	32		n/a	inoculum used from patient J. Ru. (codon 200^Lys)	1684754-23	1990	0	2	ic	CJD	77	unique
https://pubmed.ncbi.nlm.nih.gov/1684754	1684754	include	The phenotypic expression of different mutations in transmissible familial Creutzfeldt-Jakob disease	Brown P	gCJD	1991	Spider monkey (Ateles geoffroyi)	24	ic		1	1	0	symptom onset	24		n/a	inoculum used from patient J. Sa. (codon 200^Lys)	1684754-24	1990	0	2	ic	CJD	78	unique
https://pubmed.ncbi.nlm.nih.gov/1684754	1684754	include	The phenotypic expression of different mutations in transmissible familial Creutzfeldt-Jakob disease	Brown P	gCJD	1991	Chimpanzee (Pan troglodytes)	25	ic		1	1	0	symptom onset	70		n/a	inoculum used from patient R. Ba. (codon 200^Lys)	1684754-25	1990	0	2	ic	CJD	79	unique
https://pubmed.ncbi.nlm.nih.gov/1684754	1684754	include	The phenotypic expression of different mutations in transmissible familial Creutzfeldt-Jakob disease	Brown P	gCJD	1991	Spider monkey (Ateles geoffroyi)	26	ic		1	0	1	symptom onset			n/a	inoculum used from patient R. Ba. (codon 200^Lys)	1684754-26	1990	0	2	ic	CJD	80	unique
https://pubmed.ncbi.nlm.nih.gov/1684754	1684754	include	The phenotypic expression of different mutations in transmissible familial Creutzfeldt-Jakob disease	Brown P	gCJD	1991	Squirrel monkey (Saimiri sciureus)	27	ic		1	1	0	symptom onset	26		n/a	inoculum used from patient J. Ar. (codon 200^Lys)	1684754-27	1990	0	2	ic	CJD	81	unique
https://pubmed.ncbi.nlm.nih.gov/1684754	1684754	include	The phenotypic expression of different mutations in transmissible familial Creutzfeldt-Jakob disease	Brown P	gCJD	1991	Rhesus macaque (Macaca mulatta)	28	ic		1	1	0	symptom onset	66		n/a	inoculum used from patient R. Ga. (codon 200^Lys)	1684754-28	1990	0	2	ic	CJD	82	unique
https://pubmed.ncbi.nlm.nih.gov/1684754	1684754	include	The phenotypic expression of different mutations in transmissible familial Creutzfeldt-Jakob disease	Brown P	gCJD	1991	Capuchin monkey (Cebus sp.)	29	ic		1	1	0	symptom onset	37		n/a	inoculum used from patient A. Fe. (codon 200^Lys)	1684754-29	1990	0	2	ic	CJD	83	unique
https://pubmed.ncbi.nlm.nih.gov/1684754	1684754	include	The phenotypic expression of different mutations in transmissible familial Creutzfeldt-Jakob disease	Brown P	gCJD	1991	Spider monkey (Ateles geoffroyi)	3	ic		1	0	1	symptom onset			n/a	inoculum used from patient A. Be. (codon 178^Asn)	1684754-3	1990	0	2	ic	CJD	84	unique
https://pubmed.ncbi.nlm.nih.gov/1684754	1684754	include	The phenotypic expression of different mutations in transmissible familial Creutzfeldt-Jakob disease	Brown P	gCJD	1991	Squirrel monkey (Saimiri sciureus)	30	ic		1	1	0	symptom onset	25		n/a	inoculum used from patient C. Ms. (codon 200^Lys)	1684754-30	1990	0	2	ic	CJD	85	unique
https://pubmed.ncbi.nlm.nih.gov/1684754	1684754	include	The phenotypic expression of different mutations in transmissible familial Creutzfeldt-Jakob disease	Brown P	gCJD	1991	Squirrel monkey (Saimiri sciureus)	31	ic		2	2	0	symptom onset	20.5	2.1	19-22	inoculum used from patient J. Ko. (codon 200^Lys)	1684754-31	1990	0	2	ic	CJD	86	unique
https://pubmed.ncbi.nlm.nih.gov/1684754	1684754	include	The phenotypic expression of different mutations in transmissible familial Creutzfeldt-Jakob disease	Brown P	gCJD	1991	Squirrel monkey (Saimiri sciureus)	32	ic		1	1	0	symptom onset	18.5		n/a	inoculum used from patient I. Pu. (codon 200^Lys)	1684754-32	1990	0	2	ic	CJD	87	unique
https://pubmed.ncbi.nlm.nih.gov/1684754	1684754	include	The phenotypic expression of different mutations in transmissible familial Creutzfeldt-Jakob disease	Brown P	gCJD	1991	Capuchin monkey (Cebus sp.)	33	ic		1	1	0	symptom onset	33.5		n/a	inoculum used from patient I. Pu. (codon 200^Lys)	1684754-33	1990	0	2	ic	CJD	88	unique
https://pubmed.ncbi.nlm.nih.gov/1684754	1684754	include	The phenotypic expression of different mutations in transmissible familial Creutzfeldt-Jakob disease	Brown P	gCJD	1991	African green (Chlorocebus aethiops)	34	ic		1	1	0	symptom onset	50		n/a	inoculum used from patient A. An. (codon 200^Lys)	1684754-34	1990	0	2	ic	CJD	89	unique
https://pubmed.ncbi.nlm.nih.gov/1684754	1684754	include	The phenotypic expression of different mutations in transmissible familial Creutzfeldt-Jakob disease	Brown P	gCJD	1991	Rhesus macaque (Macaca mulatta)	35	ic		1	1	0	symptom onset	60		n/a	inoculum used from patient A. An. (codon 200^Lys)	1684754-35	1990	0	2	ic	CJD	90	unique
https://pubmed.ncbi.nlm.nih.gov/1684754	1684754	include	The phenotypic expression of different mutations in transmissible familial Creutzfeldt-Jakob disease	Brown P	gCJD	1991	Squirrel monkey (Saimiri sciureus)	36	ic		1	1	0	symptom onset	24		n/a	inoculum used from patient J. Ra. (codon 200^Lys)	1684754-36	1990	0	2	ic	CJD	91	unique
https://pubmed.ncbi.nlm.nih.gov/1684754	1684754	include	The phenotypic expression of different mutations in transmissible familial Creutzfeldt-Jakob disease	Brown P	gCJD	1991	Squirrel monkey (Saimiri sciureus)	37	ic		1	1	0	symptom onset	15		n/a	inoculum used from patient R. Ri. (codon 200^Lys)	1684754-37	1990	0	2	ic	CJD	92	unique
https://pubmed.ncbi.nlm.nih.gov/1684754	1684754	include	The phenotypic expression of different mutations in transmissible familial Creutzfeldt-Jakob disease	Brown P	gCJD	1991	Spider monkey (Ateles geoffroyi)	38	ic		1	1	0	symptom onset	28.5		n/a	inoculum used from patient J. Ri. (codon 200^Lys)	1684754-38	1990	0	2	ic	CJD	93	unique
https://pubmed.ncbi.nlm.nih.gov/1684754	1684754	include	The phenotypic expression of different mutations in transmissible familial Creutzfeldt-Jakob disease	Brown P	gCJD	1991	Squirrel monkey (Saimiri sciureus)	4	ic		1	0	0	symptom onset			n/a	inoculum used from patient A. Be. (codon 178^Asn)	1684754-4	1990	1	2	ic	CJD	94	unique
https://pubmed.ncbi.nlm.nih.gov/1684754	1684754	include	The phenotypic expression of different mutations in transmissible familial Creutzfeldt-Jakob disease	Brown P	gCJD	1991	Capuchin monkey (Cebus sp.)	5	ic		1	1	0	symptom onset	19.5		n/a	inoculum used from patient T. St. (codon 178^Asn)	1684754-5	1990	0	2	ic	CJD	95	unique
https://pubmed.ncbi.nlm.nih.gov/1684754	1684754	include	The phenotypic expression of different mutations in transmissible familial Creutzfeldt-Jakob disease	Brown P	gCJD	1991	Chimpanzee (Pan troglodytes)	6	ic		1	0	0	symptom onset			n/a	inoculum used from patient O. St. (codon 178^Asn)	1684754-6	1990	1	2	ic	CJD	96	unique
https://pubmed.ncbi.nlm.nih.gov/1684754	1684754	include	The phenotypic expression of different mutations in transmissible familial Creutzfeldt-Jakob disease	Brown P	gCJD	1991	Rhesus macaque (Macaca mulatta)	7	ic		1	0	1	symptom onset			n/a	inoculum used from patient O. St. (codon 178^Asn)	1684754-7	1990	0	2	ic	CJD	97	unique
https://pubmed.ncbi.nlm.nih.gov/1684754	1684754	include	The phenotypic expression of different mutations in transmissible familial Creutzfeldt-Jakob disease	Brown P	gCJD	1991	Squirrel monkey (Saimiri sciureus)	8	ic		3	3	0	symptom onset	16	2	14-18	inoculum used from patient H. Tu. (codon 178^Asn)	1684754-8	1990	0	2	ic	CJD	98	unique
https://pubmed.ncbi.nlm.nih.gov/1684754	1684754	include	The phenotypic expression of different mutations in transmissible familial Creutzfeldt-Jakob disease	Brown P	gCJD	1991	Chimpanzee (Pan troglodytes)	9	ic		1	1	0	symptom onset	70		n/a	inoculum used from patient H. Tu. (codon 178^Asn)	1684754-9	1990	0	2	ic	CJD	99	unique
https://pubmed.ncbi.nlm.nih.gov/17251588	17251588	include	Clinical, neuropathological and immunohistochemical features of sporadic and variant forms of Creutzfeldt-Jakob disease in the squirrel monkey (Saimiri sciureus)	Williams L	sCJD	2007	Squirrel monkey (Saimiri sciureus)	1	ic		4	4	0	symptom onset	21	0.8	20-22	0.1mL of 10^-1 dilution of sCJD	17251588-1	2005	0	2	ic	CJD	100	unique
https://pubmed.ncbi.nlm.nih.gov/17251588	17251588	include	Clinical, neuropathological and immunohistochemical features of sporadic and variant forms of Creutzfeldt-Jakob disease in the squirrel monkey (Saimiri sciureus)	Williams L	sCJD	2007	Squirrel monkey (Saimiri sciureus)	2	ic		4	4	0	symptom onset	22.5	0.6	22-23	0.1mL of 10^-3 dilution of sCJD	17251588-2	2005	0	2	ic	CJD	101	unique
https://pubmed.ncbi.nlm.nih.gov/17251588	17251588	include	Clinical, neuropathological and immunohistochemical features of sporadic and variant forms of Creutzfeldt-Jakob disease in the squirrel monkey (Saimiri sciureus)	Williams L	vCJD	2007	Squirrel monkey (Saimiri sciureus)	3	ic		4	4	0	symptom onset	24	4	21-30	0.1mL of 10^-1 dilution of vCJD	17251588-3	2005	0	2	ic	BSE/vCJD	102	unique
https://pubmed.ncbi.nlm.nih.gov/17251588	17251588	include	Clinical, neuropathological and immunohistochemical features of sporadic and variant forms of Creutzfeldt-Jakob disease in the squirrel monkey (Saimiri sciureus)	Williams L	vCJD	2007	Squirrel monkey (Saimiri sciureus)	4	ic		4	4	0	symptom onset	33.5	5.7	29-41	0.1mL of 10^-3 dilution of vCJD	17251588-4	2005	0	2	ic	BSE/vCJD	103	unique
https://pubmed.ncbi.nlm.nih.gov/17251588	17251588	include	Clinical, neuropathological and immunohistochemical features of sporadic and variant forms of Creutzfeldt-Jakob disease in the squirrel monkey (Saimiri sciureus)	Williams L	GSS → Chimpanzee	2007	Squirrel monkey (Saimiri sciureus)	5	iv		1	1	0	terminal prion disease	39		n/a		17251588-5	2005	0	3	iv	other	104	unique
https://pubmed.ncbi.nlm.nih.gov/17251588	17251588	include	Clinical, neuropathological and immunohistochemical features of sporadic and variant forms of Creutzfeldt-Jakob disease in the squirrel monkey (Saimiri sciureus)	Williams L	GSS → Chimpanzee	2007	Squirrel monkey (Saimiri sciureus)	5	iv		1	1	0	symptom onset	36		n/a	leukocytes from chimpanzee-passaged case of GSS; 0.1mL leukocytes in the frontal cortex and 0.5mL leukocytes diluted 1:1 in normal saline	17251588-5	2005	0	2	iv	other	105	duplicate
https://pubmed.ncbi.nlm.nih.gov/18024918/	18024918	include	Time-course Studies of 14-3-3 Protein Isoforms in Cerebrospinal Fluid and Brain of Primates After Oral or Intracerebral Infection With Bovine Spongiform Encephalopathy Agent	Yutzy, B.	BSE	2007	Cynomolgus macaque (Macaca fascicularis)	1	ic		6	6	0	terminal prion disease	61.2	13.1	38.1-73.5		18024918-1	2005	0	3	ic	BSE/vCJD	106	unique
https://pubmed.ncbi.nlm.nih.gov/18024918/	18024918	include	Time-course Studies of 14-3-3 Protein Isoforms in Cerebrospinal Fluid and Brain of Primates After Oral or Intracerebral Infection With Bovine Spongiform Encephalopathy Agent	Yutzy, B.	BSE	2007	Cynomolgus macaque (Macaca fascicularis)	1	ic		6	6	0	symptom onset	58	13.2	35-72.6	5 mg dose, exposed on a single occasion	18024918-1	2005	0	2	ic	BSE/vCJD	107	duplicate
https://pubmed.ncbi.nlm.nih.gov/18024918/	18024918	include	Time-course Studies of 14-3-3 Protein Isoforms in Cerebrospinal Fluid and Brain of Primates After Oral or Intracerebral Infection With Bovine Spongiform Encephalopathy Agent	Yutzy, B.	BSE	2007	Cynomolgus macaque (Macaca fascicularis)	2	oral		7	4	0	terminal prion disease	55	4.4	51.1-60.8		18024918-2	2005	3	3	oral	BSE/vCJD	108	unique
https://pubmed.ncbi.nlm.nih.gov/18024918/	18024918	include	Time-course Studies of 14-3-3 Protein Isoforms in Cerebrospinal Fluid and Brain of Primates After Oral or Intracerebral Infection With Bovine Spongiform Encephalopathy Agent	Yutzy, B.	BSE	2007	Cynomolgus macaque (Macaca fascicularis)	2	oral		7	4	0	symptom onset	51.97	5	45.1-55.9	oral BSE infection, 5 g dose, exposed on a single occasion	18024918-2	2005	3	2	oral	BSE/vCJD	109	duplicate
https://pubmed.ncbi.nlm.nih.gov/18024918/	18024918	include	Time-course Studies of 14-3-3 Protein Isoforms in Cerebrospinal Fluid and Brain of Primates After Oral or Intracerebral Infection With Bovine Spongiform Encephalopathy Agent	Yutzy, B.	BSE	2007	Cynomolgus macaque (Macaca fascicularis)	2	oral		7	3	0	histology			n/a		18024918-2	2005	4	1	oral	BSE/vCJD	110	duplicate
https://pubmed.ncbi.nlm.nih.gov/18714385/	18714385	include	Atypical BSE (BASE) Transmitted From Asymptomatic Aging Cattle to a Primate	Comoy, E.	BSE [L-BSE]	2008	Cynomolgus macaque (Macaca fascicularis)	1	ic		1	1	0	terminal prion disease	26		n/a		18714385-1	2005	0	3	ic	BSE/vCJD	111	unique
https://pubmed.ncbi.nlm.nih.gov/18714385/	18714385	include	Atypical BSE (BASE) Transmitted From Asymptomatic Aging Cattle to a Primate	Comoy, E.	BSE [L-BSE]	2008	Cynomolgus macaque (Macaca fascicularis)	1	ic		1	1	0	symptom onset	21		n/a		18714385-1	2005	0	2	ic	BSE/vCJD	112	duplicate
https://pubmed.ncbi.nlm.nih.gov/18714385/	18714385	include	Atypical BSE (BASE) Transmitted From Asymptomatic Aging Cattle to a Primate	Comoy, E.	BSE	2008	Cynomolgus macaque (Macaca fascicularis)	2	ic		2	2	0	terminal prion disease	40	0	40-40		18714385-2	2005	0	3	ic	BSE/vCJD	113	unique
https://pubmed.ncbi.nlm.nih.gov/18714385/	18714385	include	Atypical BSE (BASE) Transmitted From Asymptomatic Aging Cattle to a Primate	Comoy, E.	BSE	2008	Cynomolgus macaque (Macaca fascicularis)	2	ic		2	2	0	symptom onset	37.5		n/a	animals D8 captured in Comoy 2017	18714385-2	2005	0	2	ic	BSE/vCJD	114	duplicate
https://pubmed.ncbi.nlm.nih.gov/18714385/	18714385	exclude	Atypical BSE (BASE) Transmitted From Asymptomatic Aging Cattle to a Primate	Comoy, E.	vCJD	2008	Cynomolgus macaque (Macaca fascicularis)	3	ic		4	4	0	terminal prion disease	31	4.97	25-37	this cohort reproduced from Herzog 2005; animals: C1, C2, C3, D1	18714385-3	2005	0	3	ic	BSE/vCJD	115	duplicate
https://pubmed.ncbi.nlm.nih.gov/19788803/	19788803	include	Susceptibilities of Nonhuman Primates to Chronic Wasting Disease	Race, B.	CWD (Mule deer)	2009	Cynomolgus macaque (Macaca fascicularis)	1	ic		2	0	1	symptom onset			n/a	killed for aggression	19788803-1	2005	1	2	ic	CWD	116	unique
https://pubmed.ncbi.nlm.nih.gov/19788803/	19788803	include	Susceptibilities of Nonhuman Primates to Chronic Wasting Disease	Race, B.	CWD (Elk)	2009	Squirrel monkey (Saimiri sciureus)	10	oral		6	0	2	symptom onset			n/a		19788803-10	2005	4	2	oral	CWD	117	unique
https://pubmed.ncbi.nlm.nih.gov/19788803/	19788803	include	Susceptibilities of Nonhuman Primates to Chronic Wasting Disease	Race, B.	CWD (White-tailed deer)	2009	Squirrel monkey (Saimiri sciureus)	11	ic		4	1	0	symptom onset	50		n/a		19788803-11	2005	3	2	ic	CWD	118	unique
https://pubmed.ncbi.nlm.nih.gov/19788803/	19788803	include	Susceptibilities of Nonhuman Primates to Chronic Wasting Disease	Race, B.	CWD (White-tailed deer)	2009	Squirrel monkey (Saimiri sciureus)	11	ic		4	1	0	histology			n/a		19788803-11	2005	3	1	ic	CWD	119	duplicate
https://pubmed.ncbi.nlm.nih.gov/19788803/	19788803	include	Susceptibilities of Nonhuman Primates to Chronic Wasting Disease	Race, B.	CWD (White-tailed deer)	2009	Squirrel monkey (Saimiri sciureus)	12	oral		5	0	1	symptom onset			n/a		19788803-12	2005	4	2	oral	CWD	120	unique
https://pubmed.ncbi.nlm.nih.gov/19788803/	19788803	include	Susceptibilities of Nonhuman Primates to Chronic Wasting Disease	Race, B.	CWD (Mule deer)	2009	Cynomolgus macaque (Macaca fascicularis)	2	oral		3	0	0	symptom onset			n/a		19788803-2	2005	3	2	oral	CWD	121	unique
https://pubmed.ncbi.nlm.nih.gov/19788803/	19788803	include	Susceptibilities of Nonhuman Primates to Chronic Wasting Disease	Race, B.	CWD (Elk)	2009	Cynomolgus macaque (Macaca fascicularis)	3	ic		2	0	0	symptom onset			n/a		19788803-3	2005	2	2	ic	CWD	122	unique
https://pubmed.ncbi.nlm.nih.gov/19788803/	19788803	include	Susceptibilities of Nonhuman Primates to Chronic Wasting Disease	Race, B.	CWD (Elk)	2009	Cynomolgus macaque (Macaca fascicularis)	4	oral		3	0	0	symptom onset			n/a		19788803-4	2005	3	2	oral	CWD	123	unique
https://pubmed.ncbi.nlm.nih.gov/19788803/	19788803	include	Susceptibilities of Nonhuman Primates to Chronic Wasting Disease	Race, B.	CWD (White-tailed deer)	2009	Cynomolgus macaque (Macaca fascicularis)	5	ic		2	0	0	symptom onset			n/a		19788803-5	2005	2	2	ic	CWD	124	unique
https://pubmed.ncbi.nlm.nih.gov/19788803/	19788803	include	Susceptibilities of Nonhuman Primates to Chronic Wasting Disease	Race, B.	CWD (White-tailed deer)	2009	Cynomolgus macaque (Macaca fascicularis)	6	oral		3	0	0	symptom onset			n/a		19788803-6	2005	3	2	oral	CWD	125	unique
https://pubmed.ncbi.nlm.nih.gov/19788803/	19788803	include	Susceptibilities of Nonhuman Primates to Chronic Wasting Disease	Race, B.	CWD (Mule deer)	2009	Squirrel monkey (Saimiri sciureus)	7	ic		7	5	0	symptom onset	41	4.69	36-46		19788803-7	2005	2	2	ic	CWD	126	unique
https://pubmed.ncbi.nlm.nih.gov/19788803/	19788803	include	Susceptibilities of Nonhuman Primates to Chronic Wasting Disease	Race, B.	CWD (Mule deer)	2009	Squirrel monkey (Saimiri sciureus)	7	ic		7	2	0	histology			n/a		19788803-7	2005	5	1	ic	CWD	127	duplicate
https://pubmed.ncbi.nlm.nih.gov/19788803/	19788803	include	Susceptibilities of Nonhuman Primates to Chronic Wasting Disease	Race, B.	CWD (Mule deer)	2009	Squirrel monkey (Saimiri sciureus)	8	oral		4	1	0	symptom onset	69		n/a		19788803-8	2005	3	2	oral	CWD	128	unique
https://pubmed.ncbi.nlm.nih.gov/19788803/	19788803	include	Susceptibilities of Nonhuman Primates to Chronic Wasting Disease	Race, B.	CWD (Elk)	2009	Squirrel monkey (Saimiri sciureus)	9	ic		6	5	0	symptom onset	41.8	8.53	33-53		19788803-9	2005	1	2	ic	CWD	129	unique
https://pubmed.ncbi.nlm.nih.gov/19788803/	19788803	include	Susceptibilities of Nonhuman Primates to Chronic Wasting Disease	Race, B.	CWD (Elk)	2009	Squirrel monkey (Saimiri sciureus)	9	ic		6	1	0	histology			n/a		19788803-9	2005	5	1	ic	CWD	130	duplicate
https://pubmed.ncbi.nlm.nih.gov/21085647	21085647	include	Preclinical deposition of pathological prion protein in muscle of experimentally infected primates	Krasemann S	vCJD	2010	Rhesus macaque (Macaca mulatta)	1	other	ip	4	1	0	symptom onset	42		n/a	10mL of 10% brain homogenate (vCJD prion protein gene codon 129 MM, PrPSc type 4)	21085647-1	2010	3	2	other	BSE/vCJD	131	unique
https://pubmed.ncbi.nlm.nih.gov/21085647	21085647	include	Preclinical deposition of pathological prion protein in muscle of experimentally infected primates	Krasemann S	vCJD	2010	Rhesus macaque (Macaca mulatta)	1	other	ip	4	3	0	histology			n/a		21085647-1	2010	1	1	other	BSE/vCJD	132	duplicate
https://pubmed.ncbi.nlm.nih.gov/21085647	21085647	include	Preclinical deposition of pathological prion protein in muscle of experimentally infected primates	Krasemann S	sCJD	2010	Rhesus macaque (Macaca mulatta)	2	other	ip	2	2	0	histology			n/a	10mL of 10% brain homogenate (sCJD prion protein coding gene codon 129 MM, PrPSc type 2)	21085647-2	2010	0	1	other	CJD	133	unique
https://pubmed.ncbi.nlm.nih.gov/21085647	21085647	include	Preclinical deposition of pathological prion protein in muscle of experimentally infected primates	Krasemann S	BSE	2010	Rhesus macaque (Macaca mulatta)	3	other	ip	2	1	0	symptom onset	52		n/a	10mL of 10% brain homogenate (mixture of ccrebral cortex specimen from 5 clinically BSE affected cattle)	21085647-3	2010	1	2	other	BSE/vCJD	134	unique
https://pubmed.ncbi.nlm.nih.gov/21085647	21085647	include	Preclinical deposition of pathological prion protein in muscle of experimentally infected primates	Krasemann S	BSE	2010	Rhesus macaque (Macaca mulatta)	3	other	ip	2	1	0	histology			n/a		21085647-3	2010	1	1	other	BSE/vCJD	135	duplicate
https://pubmed.ncbi.nlm.nih.gov/21266755/	21266755	include	Experimental Transmission of Bovine Spongiform Encephalopathy (BSE) to Cynomolgus Macaques, a Non-Human Primate	Ono, F.	BSE	2011	Cynomolgus macaque (Macaca fascicularis)	1	ic		3	3	0	terminal prion disease	43.67	13.32	35-59	Cynomolgus macaque #7, 10, 11	21266755-1	2010	0	3	ic	BSE/vCJD	136	unique
https://pubmed.ncbi.nlm.nih.gov/21266755/	21266755	include	Experimental Transmission of Bovine Spongiform Encephalopathy (BSE) to Cynomolgus Macaques, a Non-Human Primate	Ono, F.	BSE	2011	Cynomolgus macaque (Macaca fascicularis)	1	ic		3	3	0	symptom onset	33.3	9.29	27-44	Cynomolgus macaque #7, 10, 11	21266755-1	2010	0	2	ic	BSE/vCJD	137	duplicate
https://pubmed.ncbi.nlm.nih.gov/21266755/	21266755	include	Experimental Transmission of Bovine Spongiform Encephalopathy (BSE) to Cynomolgus Macaques, a Non-Human Primate	Ono, F.	BSE → Cynomolgus macaque	2011	Cynomolgus macaque (Macaca fascicularis)	2	ic		2	2	0	terminal prion disease	19.5	0.7	19-20	Cynomolgus macaque #16, 17	21266755-2	2010	0	3	ic	BSE/vCJD	138	unique
https://pubmed.ncbi.nlm.nih.gov/21266755/	21266755	include	Experimental Transmission of Bovine Spongiform Encephalopathy (BSE) to Cynomolgus Macaques, a Non-Human Primate	Ono, F.	BSE → Cynomolgus macaque	2011	Cynomolgus macaque (Macaca fascicularis)	2	ic		2	2	0	symptom onset	14	1.4	13-15	Cynomolgus macaque #16, 17	21266755-2	2010	0	2	ic	BSE/vCJD	139	duplicate
https://pubmed.ncbi.nlm.nih.gov/21266763/	21266763	include	Atypical L-type Bovine Spongiform Encephalopathy (L-BSE) Transmission to Cynomolgus Macaques, a Non-Human Primate	Ono, F.	BSE [L-BSE]	2011	Cynomolgus macaque (Macaca fascicularis)	1	ic		2	2	0	terminal prion disease	25.5	0.7	25-26	Pulled directly from the abstract of Ono 2011: They developed neurological signs and symptoms at 19 or 20 months post-inoculation and were euthanized 6 months after the onset of total paralysis. In Comoy 2015, they use terminal prion disease period to be 24-25m, not 25-26m.	21266763-1	2010	0	3	ic	BSE/vCJD	140	unique
https://pubmed.ncbi.nlm.nih.gov/21266763/	21266763	include	Atypical L-type Bovine Spongiform Encephalopathy (L-BSE) Transmission to Cynomolgus Macaques, a Non-Human Primate	Ono, F.	BSE [L-BSE]	2011	Cynomolgus macaque (Macaca fascicularis)	1	ic		2	2	0	symptom onset	19.5	0.7	19-20		21266763-1	2010	0	2	ic	BSE/vCJD	141	duplicate
https://pubmed.ncbi.nlm.nih.gov/22018806/	22018806	include	Squirrel Monkeys (Saimiri Sciureus) Infected With the Agent of Bovine Spongiform Encephalopathy Develop Tau Pathology	Piccardo, P.	BSE	2012	Squirrel monkey (Saimiri sciureus)	1	multiple	ic/ip	3	3	0	terminal prion disease	39	4.58	34-43		22018806-1	2010	0	3	multiple	BSE/vCJD	142	unique
https://pubmed.ncbi.nlm.nih.gov/22018806/	22018806	include	Squirrel Monkeys (Saimiri Sciureus) Infected With the Agent of Bovine Spongiform Encephalopathy Develop Tau Pathology	Piccardo, P.	BSE	2012	Squirrel monkey (Saimiri sciureus)	1	multiple	ic/ip	3	3	0	symptom onset	35	5.196	29-38	inoculated intracerebral and intraperitoneal with BSE inoculum diluted 10^-1 relative to original brain	22018806-1	2010	0	2	multiple	BSE/vCJD	143	duplicate
https://pubmed.ncbi.nlm.nih.gov/22018806/	22018806	include	Squirrel Monkeys (Saimiri Sciureus) Infected With the Agent of Bovine Spongiform Encephalopathy Develop Tau Pathology	Piccardo, P.	BSE	2012	Squirrel monkey (Saimiri sciureus)	2	multiple	ic/ip	3	3	0	terminal prion disease	45	4.58	40-49		22018806-2	2010	0	3	multiple	BSE/vCJD	144	unique
https://pubmed.ncbi.nlm.nih.gov/22018806/	22018806	include	Squirrel Monkeys (Saimiri Sciureus) Infected With the Agent of Bovine Spongiform Encephalopathy Develop Tau Pathology	Piccardo, P.	BSE	2012	Squirrel monkey (Saimiri sciureus)	2	multiple	ic/ip	3	3	0	symptom onset	42	4	38-46	inoculated intracerebral and intraperitoneal with BSE inoculum diluted 10^-2 relative to original brain	22018806-2	2010	0	2	multiple	BSE/vCJD	145	duplicate
https://pubmed.ncbi.nlm.nih.gov/22018806/	22018806	include	Squirrel Monkeys (Saimiri Sciureus) Infected With the Agent of Bovine Spongiform Encephalopathy Develop Tau Pathology	Piccardo, P.	BSE	2012	Squirrel monkey (Saimiri sciureus)	3	multiple	ic/ip	3	0	0	symptom onset			n/a	inoculated intracerebral and intraperitoneal with BSE inoculum diluted 10^-3 relative to original brain	22018806-3	2010	3	2	multiple	BSE/vCJD	146	unique
https://pubmed.ncbi.nlm.nih.gov/22018806/	22018806	include	Squirrel Monkeys (Saimiri Sciureus) Infected With the Agent of Bovine Spongiform Encephalopathy Develop Tau Pathology	Piccardo, P.	BSE	2012	Squirrel monkey (Saimiri sciureus)	4	multiple	ic/ip	3	0	0	symptom onset			n/a	inoculated intracerebral and intraperitoneal with BSE inoculum diluted 10^-4 relative to original brain	22018806-4	2010	3	2	multiple	BSE/vCJD	147	unique
https://pubmed.ncbi.nlm.nih.gov/22018806/	22018806	include	Squirrel Monkeys (Saimiri Sciureus) Infected With the Agent of Bovine Spongiform Encephalopathy Develop Tau Pathology	Piccardo, P.	BSE	2012	Squirrel monkey (Saimiri sciureus)	5	multiple	ic/ip	3	0	0	symptom onset			n/a	inoculated intracerebral and intraperitoneal with BSE inoculum diluted 10^-5 relative to original brain	22018806-5	2010	3	2	multiple	BSE/vCJD	148	unique
https://pubmed.ncbi.nlm.nih.gov/22018806/	22018806	include	Squirrel Monkeys (Saimiri Sciureus) Infected With the Agent of Bovine Spongiform Encephalopathy Develop Tau Pathology	Piccardo, P.	BSE	2012	Squirrel monkey (Saimiri sciureus)	6	multiple	ic/ip	3	0	0	symptom onset			n/a	inoculated intracerebral and intraperitoneal with BSE inoculum diluted 10^-6 relative to original brain	22018806-6	2010	3	2	multiple	BSE/vCJD	149	unique
https://pubmed.ncbi.nlm.nih.gov/22018806/	22018806	include	Squirrel Monkeys (Saimiri Sciureus) Infected With the Agent of Bovine Spongiform Encephalopathy Develop Tau Pathology	Piccardo, P.	BSE	2012	Squirrel monkey (Saimiri sciureus)	7	multiple	ic/ip	2	0	0	symptom onset			n/a	inoculated intracerebral and intraperitoneal with BSE inoculum diluted 10^-7 relative to original brain	22018806-7	2010	2	2	multiple	BSE/vCJD	150	unique
https://pubmed.ncbi.nlm.nih.gov/22018806/	22018806	include	Squirrel Monkeys (Saimiri Sciureus) Infected With the Agent of Bovine Spongiform Encephalopathy Develop Tau Pathology	Piccardo, P.	BSE	2012	Squirrel monkey (Saimiri sciureus)	8	multiple	ic/ip	2	0	0	symptom onset			n/a	inoculated intracerebral and intraperitoneal with BSE inoculum diluted 10^-8 relative to original brain	22018806-8	2010	2	2	multiple	BSE/vCJD	151	unique
https://pubmed.ncbi.nlm.nih.gov/22018806/	22018806	include	Squirrel Monkeys (Saimiri Sciureus) Infected With the Agent of Bovine Spongiform Encephalopathy Develop Tau Pathology	Piccardo, P.	BSE	2012	Squirrel monkey (Saimiri sciureus)	9	multiple	ic/ip	2	0	0	symptom onset			n/a	inoculated intracerebral and intraperitoneal with BSE inoculum diluted 10^-9 relative to original brain	22018806-9	2010	2	2	multiple	BSE/vCJD	152	unique
https://www.ncbi.nlm.nih.gov/pmc/articles/PMC3310119/	22261009	include	Oral Transmission of L-type Bovine Spongiform Encephalopathy in Primate Model	Mestre-Francés, N.	L-BSE	2012	Gray mouse lemur (Microcebus murinus)	1	ic		4	4	0	terminal prion disease	20.6	1.6	19-22	5g L-BSE	22261009-1	2010	0	3	ic	BSE/vCJD	153	unique
https://www.ncbi.nlm.nih.gov/pmc/articles/PMC3310119/	22261009	include	Oral Transmission of L-type Bovine Spongiform Encephalopathy in Primate Model	Mestre-Francés, N.		2012	Gray mouse lemur (Microcebus murinus)	2	oral		3	2	0	terminal prion disease	25	9.9	18-32	50g L-BSE	22261009-2	2010	1	3	oral	other	154	unique
https://www.ncbi.nlm.nih.gov/pmc/articles/PMC3310119/	22261009	include	Oral Transmission of L-type Bovine Spongiform Encephalopathy in Primate Model	Mestre-Francés, N.		2012	Gray mouse lemur (Microcebus murinus)	3	oral		5	2	0	terminal prion disease	31.3	3.8	27-34	5g L-BSE	22261009-3	2010	3	3	oral	other	155	unique
https://pubmed.ncbi.nlm.nih.gov/2276050/	2276050	include	Spongiform encephalopathy transmitted experimentally from Creutzfeldt-Jakob and familial Gerstmann-Sträussler-Scheinker diseases	Baker HF	sCJD	1990	Common marmoset (Callithrix jacchus)	1	multiple	ic/ip	4	4	0	terminal prion disease	21.3	1.5	20-23	Cohort I: 20, 20, 22, 23	2276050-1	1990	0	3	multiple	CJD	156	unique
https://pubmed.ncbi.nlm.nih.gov/2276050/	2276050	include	Spongiform encephalopathy transmitted experimentally from Creutzfeldt-Jakob and familial Gerstmann-Sträussler-Scheinker diseases	Baker HF	sCJD	1990	Common marmoset (Callithrix jacchus)	1	multiple	ic/ip	4	4	0	symptom onset	19.8	2.7	17-22.3	Cohort I: 18,17, 22, 22.3	2276050-1	1990	0	2	multiple	CJD	157	duplicate
https://pubmed.ncbi.nlm.nih.gov/2276050/	2276050	include	Spongiform encephalopathy transmitted experimentally from Creutzfeldt-Jakob and familial Gerstmann-Sträussler-Scheinker diseases	Baker HF	sCJD → Common marmoset	1990	Common marmoset (Callithrix jacchus)	2	multiple	ic/ip	1	1	0	terminal prion disease	17		n/a		2276050-2	1990	0	3	multiple	CJD	158	unique
https://pubmed.ncbi.nlm.nih.gov/2276050/	2276050	include	Spongiform encephalopathy transmitted experimentally from Creutzfeldt-Jakob and familial Gerstmann-Sträussler-Scheinker diseases	Baker HF	sCJD → Common marmoset	1990	Common marmoset (Callithrix jacchus)	2	multiple	ic/ip	1	1	0	symptom onset	12		n/a	passage from #3	2276050-2	1990	0	2	multiple	CJD	159	duplicate
https://pubmed.ncbi.nlm.nih.gov/2276050/	2276050	include	Spongiform encephalopathy transmitted experimentally from Creutzfeldt-Jakob and familial Gerstmann-Sträussler-Scheinker diseases	Baker HF	GSS	1990	Common marmoset (Callithrix jacchus)	3	multiple	ic/ip	4	4	0	terminal prion disease	29.5	3.3	25-32		2276050-3	1990	0	3	multiple	other	160	unique
https://pubmed.ncbi.nlm.nih.gov/2276050/	2276050	include	Spongiform encephalopathy transmitted experimentally from Creutzfeldt-Jakob and familial Gerstmann-Sträussler-Scheinker diseases	Baker HF	GSS	1990	Common marmoset (Callithrix jacchus)	3	multiple	ic/ip	4	4	0	symptom onset	26.1	8.9	13-32		2276050-3	1990	0	2	multiple	other	161	duplicate
https://pubmed.ncbi.nlm.nih.gov/2276050/	2276050	include	Spongiform encephalopathy transmitted experimentally from Creutzfeldt-Jakob and familial Gerstmann-Sträussler-Scheinker diseases	Baker HF	GSS → Common marmoset	1990	Common marmoset (Callithrix jacchus)	4	multiple	ic/ip	1	1	0	terminal prion disease	17		n/a		2276050-4	1990	0	3	multiple	other	162	unique
https://pubmed.ncbi.nlm.nih.gov/2276050/	2276050	include	Spongiform encephalopathy transmitted experimentally from Creutzfeldt-Jakob and familial Gerstmann-Sträussler-Scheinker diseases	Baker HF	GSS → Common marmoset	1990	Common marmoset (Callithrix jacchus)	4	multiple	ic/ip	1	1	0	symptom onset	12		n/a	passage from #8	2276050-4	1990	0	2	multiple	other	163	duplicate
https://pubmed.ncbi.nlm.nih.gov/2276050/	2276050	include	Spongiform encephalopathy transmitted experimentally from Creutzfeldt-Jakob and familial Gerstmann-Sträussler-Scheinker diseases	Baker HF	sCJD	1990	Common marmoset (Callithrix jacchus)	5	multiple	ic/ip	5	2	0	terminal prion disease	17.5	6.4	13-22	Cohort VII: 13, NA, 22	2276050-5	1990	3	3	multiple	CJD	164	unique
https://pubmed.ncbi.nlm.nih.gov/2276050/	2276050	include	Spongiform encephalopathy transmitted experimentally from Creutzfeldt-Jakob and familial Gerstmann-Sträussler-Scheinker diseases	Baker HF	sCJD	1990	Common marmoset (Callithrix jacchus)	5	multiple	ic/ip	5	3	0	symptom onset	14.6	3	12.75-18	Cohort VII: 12.75, 18, 13	2276050-5	1990	2	2	multiple	CJD	165	duplicate
https://pubmed.ncbi.nlm.nih.gov/2276050/	2276050	include	Spongiform encephalopathy transmitted experimentally from Creutzfeldt-Jakob and familial Gerstmann-Sträussler-Scheinker diseases	Baker HF	GSS	1990	Common marmoset (Callithrix jacchus)	6	multiple	ic/ip	1	0	0	symptom onset			n/a		2276050-6	1990	1	2	multiple	other	166	unique
https://pubmed.ncbi.nlm.nih.gov/23647575/	23647575	include	Foodborne Transmission of Bovine Spongiform Encephalopathy to Nonhuman Primates	Holznagel, E.	BSE	2013	Cynomolgus macaque (Macaca fascicularis)	1	oral		5	5	0	symptom onset	56.6	3.9	51.6-62.4	oral BSE infection, 5 g dose, exposed on a single occasion	23647575-1	2010	0	2	oral	BSE/vCJD	167	unique
https://pubmed.ncbi.nlm.nih.gov/23647575/	23647575	include	Foodborne Transmission of Bovine Spongiform Encephalopathy to Nonhuman Primates	Holznagel, E.	BSE	2013	Cynomolgus macaque (Macaca fascicularis)	2	oral		3	3	0	symptom onset	50.6	9.6	44.4-63.6	oral BSE infection, 16 g dose, exposed on a single occasion	23647575-2	2010	0	2	oral	BSE/vCJD	168	unique
https://pubmed.ncbi.nlm.nih.gov/23647575/	23647575	include	Foodborne Transmission of Bovine Spongiform Encephalopathy to Nonhuman Primates	Holznagel, E.	BSE	2013	Cynomolgus macaque (Macaca fascicularis)	3	oral		7	7	0	histology			n/a	oral BSE infection, 5 g dose, exposed on a single occasion	23647575-3	2010	0	1	oral	BSE/vCJD	169	unique
https://pubmed.ncbi.nlm.nih.gov/23647575/	23647575	include	Foodborne Transmission of Bovine Spongiform Encephalopathy to Nonhuman Primates	Holznagel, E.	BSE	2013	Cynomolgus macaque (Macaca fascicularis)	4	oral		3	0	3	symptom onset			n/a	oral BSE infection, cumulative dose of 8, 10 or 16 g BSE; died of non-BSE related illness	23647575-4	2010	0	2	oral	BSE/vCJD	170	unique
https://pubmed.ncbi.nlm.nih.gov/23735198	23735198	include	BSE-associated prion-amyloid cardiomyopathy in primates	Krasemann S	BSE	2013	Rhesus macaque (Macaca mulatta)	1	other	ip	3	3	0	symptom onset	56	6	49-61	10mL of 10% brain homogenate from BSE-diseased cattle	23735198-1	2010	0	2	other	BSE/vCJD	171	unique
https://pubmed.ncbi.nlm.nih.gov/23764183/	23764183	include	Asynchronous Onset of Clinical Disease in BSE-infected Macaques	Montag, J.	BSE	2013	Cynomolgus macaque (Macaca fascicularis)	1	ic		6	6	0	terminal prion disease	39.1	7.9	31.2-49.3		23764183-1	2010	0	3	ic	BSE/vCJD	172	unique
https://pubmed.ncbi.nlm.nih.gov/23764183/	23764183	include	Asynchronous Onset of Clinical Disease in BSE-infected Macaques	Montag, J.	BSE	2013	Cynomolgus macaque (Macaca fascicularis)	1	ic		6	6	0	symptom onset	36.1	7	30.6-45.9		23764183-1	2010	0	2	ic	BSE/vCJD	173	duplicate
https://pubmed.ncbi.nlm.nih.gov/2405293	2405293	include	Coexistence of Creutzfeldt-Jakob disease and Alzheimer's disease in the same patient	Brown P	sCJD	1990	Chimpanzee (Pan troglodytes)	1	multiple	ic/iv	1	1	0	symptom onset	14		n/a		2405293-1	1990	0	2	multiple	CJD	174	unique
https://pubmed.ncbi.nlm.nih.gov/2405293	2405293	include	Coexistence of Creutzfeldt-Jakob disease and Alzheimer's disease in the same patient	Brown P	sCJD	1990	Spider monkey (Ateles geoffroyi)	2	multiple	ic/iv	1	1	0	symptom onset	37		n/a		2405293-2	1990	0	2	multiple	CJD	175	unique
https://pubmed.ncbi.nlm.nih.gov/24751215/	24751215	include	Chronic Wasting Disease Agents in Nonhuman Primates	Race, B.	CWD → Squirrel monkey	2014	Squirrel monkey (Saimiri sciureus)	1	ic		2	2	0	symptom onset	23.5	0.7	23-24		24751215-1	2010	0	2	ic	CWD	176	unique
https://pubmed.ncbi.nlm.nih.gov/24945656	24945656	include	Preclinical detection of variant CJD and BSE prions in blood	Lacroux C	vCJD → Cynomolgus macaque	2014	Cynomolgus macaque (Macaca fascicularis)	1	iv		7	7	0	terminal prion disease	49.3	9.5	39-64		24945656-1	2010	0	3	iv	BSE/vCJD	177	unique
https://pubmed.ncbi.nlm.nih.gov/24945656	24945656	included	Preclinical detection of variant CJD and BSE prions in blood	Lacroux C	vCJD → Cynomolgus macaque	2014	Cynomolgus macaque (Macaca fascicularis)	1	iv		7	7	0	symptom onset	42.7	9.8	33-61	iv challeged infected with 10 or 100mg of brains from BSE/vCJD-infected macaques	24945656-1	2010	0	2	iv	BSE/vCJD	178	duplicate
https://pubmed.ncbi.nlm.nih.gov/24945656	24945656	include	Preclinical detection of variant CJD and BSE prions in blood	Lacroux C	vCJD → Cynomolgus macaque	2014	Cynomolgus macaque (Macaca fascicularis)	2	iv		1	1	0	terminal prion disease	38		n/a		24945656-2	2010	0	3	iv	BSE/vCJD	179	unique
https://pubmed.ncbi.nlm.nih.gov/24945656	24945656	include	Preclinical detection of variant CJD and BSE prions in blood	Lacroux C	vCJD → Cynomolgus macaque	2014	Cynomolgus macaque (Macaca fascicularis)	2	iv		1	1	0	symptom onset	33		n/a	iv challeged via 40mL of transfused blood from a vCJD-infected primate sampled at the terminal stage of the disease	24945656-2	2010	0	2	iv	BSE/vCJD	180	duplicate
https://pubmed.ncbi.nlm.nih.gov/25024281/	25024281	exclude	Ultrasensitive Detection of PrP(Sc) in the Cerebrospinal Fluid and Blood of Macaques Infected With Bovine Spongiform Encephalopathy Prion	Murayama, Y.	BSE	2014	Cynomolgus macaque (Macaca fascicularis)	1	ic		3	3	0	terminal prion disease	43.67	13.32	35-59	(Cynomolgus macaque #7, 10, 11)	25024281-1	2010	0	3	ic	BSE/vCJD	181	duplicate
https://pubmed.ncbi.nlm.nih.gov/25024281/	25024281	exclude	Ultrasensitive Detection of PrP(Sc) in the Cerebrospinal Fluid and Blood of Macaques Infected With Bovine Spongiform Encephalopathy Prion	Murayama, Y.	BSE	2014	Cynomolgus macaque (Macaca fascicularis)	1	ic		3	3	0	symptom onset	33.3	9.29	27-44	(Cynomolgus macaque #7, 10, 11)	25024281-1	2010	0	2	ic	BSE/vCJD	182	duplicate
https://pubmed.ncbi.nlm.nih.gov/25090610/	25090610	exclude	Foodborne Transmission of Bovine Spongiform Encephalopathy to Non-Human Primates Results in Preclinical Rapid-Onset Obesity	Strom, A.	BSE	2014	Cynomolgus macaque (Macaca fascicularis)	1	ic		6	6	0	symptom onset	58	13.2	35-72.6	5 mg dose, exposed on a single occasion	25090610-1	2010	0	2	ic	BSE/vCJD	183	duplicate
https://pubmed.ncbi.nlm.nih.gov/25090610/	25090610	exclude	Foodborne Transmission of Bovine Spongiform Encephalopathy to Non-Human Primates Results in Preclinical Rapid-Onset Obesity	Strom, A.	BSE	2014	Cynomolgus macaque (Macaca fascicularis)	2	oral		6	4	2	symptom onset	56.7	4.5	51.6-62.4	oral BSE infection, 5 g dose, exposed on a single occasion	25090610-2	2010	0	2	oral	BSE/vCJD	184	duplicate
https://pubmed.ncbi.nlm.nih.gov/25090610/	25090610	exclude	Foodborne Transmission of Bovine Spongiform Encephalopathy to Non-Human Primates Results in Preclinical Rapid-Onset Obesity	Strom, A.	BSE	2014	Cynomolgus macaque (Macaca fascicularis)	3	oral		3	3	0	symptom onset	50.6	9.6	44.4-63.6	oral BSE infection, 16 g dose, exposed on a single occasion	25090610-3	2010	0	2	oral	BSE/vCJD	185	duplicate
https://pubmed.ncbi.nlm.nih.gov/25090610/	25090610	exclude	Foodborne Transmission of Bovine Spongiform Encephalopathy to Non-Human Primates Results in Preclinical Rapid-Onset Obesity	Strom, A.	BSE	2014	Cynomolgus macaque (Macaca fascicularis)	4	oral		3	0	3	symptom onset			n/a	oral BSE infection, cumulative dose of 8, 10 or 16 g BSE	25090610-4	2010	0	2	oral	BSE/vCJD	186	duplicate
https://pubmed.ncbi.nlm.nih.gov/25090610/	25090610	include	Foodborne Transmission of Bovine Spongiform Encephalopathy to Non-Human Primates Results in Preclinical Rapid-Onset Obesity	Strom, A.	BSE	2014	Cynomolgus macaque (Macaca fascicularis)	5	oral		4	4	0	histology			n/a	oral BSE infection, 5 g dose; Animals were euthanized during the preclinical phase	25090610-5	2010	0	1	oral	BSE/vCJD	187	unique
https://pubmed.ncbi.nlm.nih.gov/25154296/	25154296	include	Blood Reference Materials From Macaques Infected With Variant Creutzfeldt-Jakob Disease Agent	McDowell, K.	vCJD → Cynomolgus macaque	2015	Cynomolgus macaque (Macaca fascicularis)	1	multiple	im/ip/iv	4	3	0	terminal prion disease	28.67	0.58	28-29		25154296-1	2015	1	3	multiple	BSE/vCJD	188	unique
https://pubmed.ncbi.nlm.nih.gov/25154296/	25154296	include	Blood Reference Materials From Macaques Infected With Variant Creutzfeldt-Jakob Disease Agent	McDowell, K.	vCJD → Cynomolgus macaque	2015	Cynomolgus macaque (Macaca fascicularis)	1	multiple	im/ip/iv	4	3	1	symptom onset	25.67	2.3	23-27	inoculated im, ip, and iv	25154296-1	2015	0	2	multiple	BSE/vCJD	189	duplicate
https://pubmed.ncbi.nlm.nih.gov/25437205/	25437205	include	Evaluation of the Zoonotic Potential of Transmissible Mink Encephalopathy	Comoy, E.	TME → Cattle	2013	Cynomolgus macaque (Macaca fascicularis)	1	ic		1	1	0	terminal prion disease	23		n/a		25437205-1	2010	0	3	ic	other	190	unique
https://pubmed.ncbi.nlm.nih.gov/25437205/	25437205	include	Evaluation of the Zoonotic Potential of Transmissible Mink Encephalopathy	Comoy, E.	TME → Cattle	2013	Cynomolgus macaque (Macaca fascicularis)	1	ic		1	1	0	symptom onset	19.5		n/a		25437205-1	2010	0	2	ic	other	191	duplicate
https://pubmed.ncbi.nlm.nih.gov/25437205/	25437205	include	Evaluation of the Zoonotic Potential of Transmissible Mink Encephalopathy	Comoy, E.	TME → Raccoon	2013	Cynomolgus macaque (Macaca fascicularis)	2	ic		1	1	0	terminal prion disease	18		n/a		25437205-2	2010	0	3	ic	other	192	unique
https://pubmed.ncbi.nlm.nih.gov/25437205/	25437205	include	Evaluation of the Zoonotic Potential of Transmissible Mink Encephalopathy	Comoy, E.	TME → Raccoon	2013	Cynomolgus macaque (Macaca fascicularis)	2	ic		1	1	0	symptom onset	11.5		n/a		25437205-2	2010	0	2	ic	other	193	duplicate
https://pubmed.ncbi.nlm.nih.gov/25437205/	25437205	include	Evaluation of the Zoonotic Potential of Transmissible Mink Encephalopathy	Comoy, E.	BSE [L-BSE]	2013	Cynomolgus macaque (Macaca fascicularis)	3	ic		2	2	0	terminal prion disease	25.5	0.7	25-26		25437205-3	2010	0	3	ic	BSE/vCJD	194	unique
https://pubmed.ncbi.nlm.nih.gov/25437205/	25437205	include	Evaluation of the Zoonotic Potential of Transmissible Mink Encephalopathy	Comoy, E.	BSE [L-BSE]	2013	Cynomolgus macaque (Macaca fascicularis)	3	ic		2	2	0	symptom onset	20.75	1.1	21.5-20		25437205-3	2010	0	2	ic	BSE/vCJD	195	duplicate
https://pubmed.ncbi.nlm.nih.gov/25437205/	25437205	include	Evaluation of the Zoonotic Potential of Transmissible Mink Encephalopathy	Comoy, E.	BSE	2013	Cynomolgus macaque (Macaca fascicularis)	4	ic		3	3	0	terminal prion disease	63.3	27.1	40-93		25437205-4	2010	0	3	ic	BSE/vCJD	196	unique
https://pubmed.ncbi.nlm.nih.gov/25437205/	25437205	include	Evaluation of the Zoonotic Potential of Transmissible Mink Encephalopathy	Comoy, E.	BSE	2013	Cynomolgus macaque (Macaca fascicularis)	4	ic		3	3	0	symptom onset	59.3	23.8	38-85	animals D8 captured in Comoy 2017	25437205-4	2010	0	2	ic	BSE/vCJD	197	duplicate
https://pubmed.ncbi.nlm.nih.gov/25647476/	25647476	exclude	Evaluation of the Protection of Primates Transfused With Variant Creutzfeldt-Jakob Disease-Infected Blood Products Filtered With Prion Removal Devices: A 5-year Update	Lescoutra-Etchegaray, N.	BSE → Cynomolgus macaque	2015	Cynomolgus macaque (Macaca fascicularis)	1	iv		5	5	0	terminal prion disease	36.4	9.9	35-58		25647476-1	2015	0	3	iv	BSE/vCJD	198	duplicate
https://pubmed.ncbi.nlm.nih.gov/25647476/	25647476	exclude	Evaluation of the Protection of Primates Transfused With Variant Creutzfeldt-Jakob Disease-Infected Blood Products Filtered With Prion Removal Devices: A 5-year Update	Lescoutra-Etchegaray, N.	BSE → Cynomolgus macaque	2015	Cynomolgus macaque (Macaca fascicularis)	1	iv		5	5	0	symptom onset	37.6	6.1	32-46	cohort previously listed in Comoy 2017; inoculation source: BSE → macaque (infected via oral route)	25647476-1	2015	0	2	iv	BSE/vCJD	199	duplicate
https://pubmed.ncbi.nlm.nih.gov/25647476/	25647476	exclude	Evaluation of the Protection of Primates Transfused With Variant Creutzfeldt-Jakob Disease-Infected Blood Products Filtered With Prion Removal Devices: A 5-year Update	Lescoutra-Etchegaray, N.	vCJD → Cynomolgus macaque	2015	Cynomolgus macaque (Macaca fascicularis)	2	iv		6	5	0	terminal prion disease	40.8	5.8	37-51		25647476-2	2015	1	3	iv	BSE/vCJD	200	duplicate
https://pubmed.ncbi.nlm.nih.gov/25647476/	25647476	exclude	Evaluation of the Protection of Primates Transfused With Variant Creutzfeldt-Jakob Disease-Infected Blood Products Filtered With Prion Removal Devices: A 5-year Update	Lescoutra-Etchegaray, N.	vCJD → Cynomolgus macaque	2015	Cynomolgus macaque (Macaca fascicularis)	2	iv		6	5	1	symptom onset	34	6.9	28-46	cohort previously listed in Comoy 2017; inoculation source: vCJD → macaque (infected via ic); the one animal lost to intercurrent illness was due to myelopathic syndrome, which is not a putative manifestation of prion infection. The animal was positive for the presence of PrPres. Incubation (mpi): 42, Terminal prion disease (mpi): 45.	25647476-2	2015	0	2	iv	BSE/vCJD	201	duplicate
https://pubmed.ncbi.nlm.nih.gov/25647476/	25647476	exclude	Evaluation of the Protection of Primates Transfused With Variant Creutzfeldt-Jakob Disease-Infected Blood Products Filtered With Prion Removal Devices: A 5-year Update	Lescoutra-Etchegaray, N.	BSE → Cynomolgus macaque	2015	Cynomolgus macaque (Macaca fascicularis)	3	iv		3	1	0	terminal prion disease	52		n/a		25647476-3	2015	2	3	iv	BSE/vCJD	202	duplicate
https://pubmed.ncbi.nlm.nih.gov/25647476/	25647476	exclude	Evaluation of the Protection of Primates Transfused With Variant Creutzfeldt-Jakob Disease-Infected Blood Products Filtered With Prion Removal Devices: A 5-year Update	Lescoutra-Etchegaray, N.	BSE → Cynomolgus macaque	2015	Cynomolgus macaque (Macaca fascicularis)	3	iv		3	1	2	symptom onset	50		n/a	cohort previously listed in Comoy 2017; BSE → Cynomolgus macaque (non-filtered L-RBCC); the two animals lost to intercurrent illness was due to myelopathic syndrome, which is not a putative manifestation of prion infection. Incubation (mpi): 30, 31. Terminal prion disease (mpi): 32, 33.	25647476-3	2015	0	2	iv	BSE/vCJD	203	duplicate
https://pubmed.ncbi.nlm.nih.gov/25647476/	25647476	exclude	Evaluation of the Protection of Primates Transfused With Variant Creutzfeldt-Jakob Disease-Infected Blood Products Filtered With Prion Removal Devices: A 5-year Update	Lescoutra-Etchegaray, N.	BSE → Cynomolgus macaque	2015	Cynomolgus macaque (Macaca fascicularis)	4	iv		3	0	0	symptom onset			n/a	cohort previously listed in Comoy 2017; BSE → Cynomolgus macaque (filtered L-RBCC)	25647476-4	2015	3	2	iv	BSE/vCJD	204	duplicate
https://pubmed.ncbi.nlm.nih.gov/25647476/	25647476	exclude	Evaluation of the Protection of Primates Transfused With Variant Creutzfeldt-Jakob Disease-Infected Blood Products Filtered With Prion Removal Devices: A 5-year Update	Lescoutra-Etchegaray, N.	vCJD → Cynomolgus macaque	2015	Cynomolgus macaque (Macaca fascicularis)	5	iv		2	1	0	terminal prion disease	48		n/a		25647476-5	2015	1	3	iv	BSE/vCJD	205	duplicate
https://pubmed.ncbi.nlm.nih.gov/25647476/	25647476	exclude	Evaluation of the Protection of Primates Transfused With Variant Creutzfeldt-Jakob Disease-Infected Blood Products Filtered With Prion Removal Devices: A 5-year Update	Lescoutra-Etchegaray, N.	vCJD → Cynomolgus macaque	2015	Cynomolgus macaque (Macaca fascicularis)	5	iv		2	1	1	symptom onset	43		n/a	cohort previously listed on Comoy 2017; vCJD → Cynomolgus macaque (non-filtered L-RBCC); the one animal lost to intercurrent illness was due to myelopathic syndrome, which is not a putative manifestation of prion infection. Incubation (mpi): 40. Terminal prion disease (mpi): 43.; animals R3, R4, R5	25647476-5	2015	0	2	iv	BSE/vCJD	206	duplicate
https://pubmed.ncbi.nlm.nih.gov/25647476/	25647476	exclude	Evaluation of the Protection of Primates Transfused With Variant Creutzfeldt-Jakob Disease-Infected Blood Products Filtered With Prion Removal Devices: A 5-year Update	Lescoutra-Etchegaray, N.	vCJD → Cynomolgus macaque	2015	Cynomolgus macaque (Macaca fascicularis)	6	iv		1	1	0	terminal prion disease	61		n/a		25647476-6	2015	0	3	iv	BSE/vCJD	207	duplicate
https://pubmed.ncbi.nlm.nih.gov/25647476/	25647476	exclude	Evaluation of the Protection of Primates Transfused With Variant Creutzfeldt-Jakob Disease-Infected Blood Products Filtered With Prion Removal Devices: A 5-year Update	Lescoutra-Etchegaray, N.	vCJD → Cynomolgus macaque	2015	Cynomolgus macaque (Macaca fascicularis)	6	iv		1	1	0	symptom onset	60		n/a	cohort previously listed on Comoy 2017; vCJD → Cynomolgus macaque (filtered L-RBCC)	25647476-6	2015	0	2	iv	BSE/vCJD	208	duplicate
https://pubmed.ncbi.nlm.nih.gov/25895987	25895987	include	Foodborne-Transmitted Prions From the Brain of Cows With Bovine Spongiform Encephalopathy Ascend in Afferent Neurons to the Simian Central Nervous System and Spread to Tonsils and Spleen at a Late Stage of the Incubation Period	Holznagel E	BSE	2015	Cynomolgus macaque (Macaca fascicularis)	1	oral		5	5	0	symptom onset	56.6	3.9	52-62	fed brain tissue obtained from cows with BSE on a single occasion (5g)	25895987-1	2015	0	2	oral	BSE/vCJD	209	unique
https://pubmed.ncbi.nlm.nih.gov/25895987	25895987	include	Foodborne-Transmitted Prions From the Brain of Cows With Bovine Spongiform Encephalopathy Ascend in Afferent Neurons to the Simian Central Nervous System and Spread to Tonsils and Spleen at a Late Stage of the Incubation Period	Holznagel E	BSE	2015	Cynomolgus macaque (Macaca fascicularis)	2	oral		3	3	0	symptom onset	54	9.6	44.4-63.6	fed brain tissue obtained from cows with BSE on a single occasion (16g)	25895987-2	2015	0	2	oral	BSE/vCJD	210	unique
https://pubmed.ncbi.nlm.nih.gov/25895987	25895987	include	Foodborne-Transmitted Prions From the Brain of Cows With Bovine Spongiform Encephalopathy Ascend in Afferent Neurons to the Simian Central Nervous System and Spread to Tonsils and Spleen at a Late Stage of the Incubation Period	Holznagel E	BSE	2015	Cynomolgus macaque (Macaca fascicularis)	3	oral		7	7	0	histology			n/a	fed brain tissue obtained from cows with BSE on a single occasion (5g)	25895987-3	2015	0	1	oral	BSE/vCJD	211	unique
https://pubmed.ncbi.nlm.nih.gov/25895987	25895987	include	Foodborne-Transmitted Prions From the Brain of Cows With Bovine Spongiform Encephalopathy Ascend in Afferent Neurons to the Simian Central Nervous System and Spread to Tonsils and Spleen at a Late Stage of the Incubation Period	Holznagel E	BSE	2015	Cynomolgus macaque (Macaca fascicularis)	4	oral		1	0	0	symptom onset			n/a	fed brain tissue obtained from cows with BSE on multiple occasions (8g total)	25895987-4	2015	1	2	oral	BSE/vCJD	212	unique
https://pubmed.ncbi.nlm.nih.gov/25895987	25895987	include	Foodborne-Transmitted Prions From the Brain of Cows With Bovine Spongiform Encephalopathy Ascend in Afferent Neurons to the Simian Central Nervous System and Spread to Tonsils and Spleen at a Late Stage of the Incubation Period	Holznagel E	BSE	2015	Cynomolgus macaque (Macaca fascicularis)	5	oral		1	0	0	symptom onset			n/a	fed brain tissue obtained from cows with BSE on multiple occasions (10g total)	25895987-5	2015	1	2	oral	BSE/vCJD	213	unique
https://pubmed.ncbi.nlm.nih.gov/25895987	25895987	include	Foodborne-Transmitted Prions From the Brain of Cows With Bovine Spongiform Encephalopathy Ascend in Afferent Neurons to the Simian Central Nervous System and Spread to Tonsils and Spleen at a Late Stage of the Incubation Period	Holznagel E	BSE	2015	Cynomolgus macaque (Macaca fascicularis)	6	oral		1	0	0	symptom onset			n/a	fed brain tissue obtained from cows with BSE on multiple occasions (16g total)	25895987-6	2015	1	2	oral	BSE/vCJD	214	unique
https://pubmed.ncbi.nlm.nih.gov/26123044/	26123044	include	Transmission of Scrapie Prions to Primate After an Extended Silent Incubation Period	Comoy, E.	BSE	2015	Cynomolgus macaque (Macaca fascicularis)	1	ic		4	4	0	terminal prion disease			34-37	inoculated with 100mg BSE	26123044-1	2015	0	3	ic	BSE/vCJD	215	unique
https://pubmed.ncbi.nlm.nih.gov/26123044/	26123044	include	Transmission of Scrapie Prions to Primate After an Extended Silent Incubation Period	Comoy, E.	BSE	2015	Cynomolgus macaque (Macaca fascicularis)	10	oral		6	0	0	terminal prion disease			n/a	inoculated orally with 500mg BSE	26123044-10	2015	6	3	oral	BSE/vCJD	216	unique
https://pubmed.ncbi.nlm.nih.gov/26123044/	26123044	exclude	Transmission of Scrapie Prions to Primate After an Extended Silent Incubation Period	Comoy, E.	BSE [L-BSE]	2015	Cynomolgus macaque (Macaca fascicularis)	11	ic		1	1	0	terminal prion disease	26		n/a	inoculated with 25mg L-BSE	26123044-11	2015	0	3	ic	BSE/vCJD	217	duplicate
https://pubmed.ncbi.nlm.nih.gov/26123044/	26123044	exclude	Transmission of Scrapie Prions to Primate After an Extended Silent Incubation Period	Comoy, E.	BSE [L-BSE]	2015	Cynomolgus macaque (Macaca fascicularis)	12	ic		2	2	0	terminal prion disease	24.5	0.7	24-25	inoculated with 20mg L-BSE	26123044-12	2015	0	3	ic	BSE/vCJD	218	duplicate
https://pubmed.ncbi.nlm.nih.gov/26123044/	26123044	include	Transmission of Scrapie Prions to Primate After an Extended Silent Incubation Period	Comoy, E.	BSE [L-BSE]	2015	Cynomolgus macaque (Macaca fascicularis)	13	multiple	ic/intratonsilar	1	1	0	terminal prion disease	25		n/a	inoculated with 2.5mg L-BSE via ic and an additional 8mg via intratonsilar	26123044-13	2015	0	3	multiple	BSE/vCJD	219	unique
https://pubmed.ncbi.nlm.nih.gov/26123044/	26123044	include	Transmission of Scrapie Prions to Primate After an Extended Silent Incubation Period	Comoy, E.	Scrapie	2015	Cynomolgus macaque (Macaca fascicularis)	14	ic		1	1	0	terminal prion disease	118		n/a	inoculated with 25mg Scrapie	26123044-14	2015	0	3	ic	other	220	unique
https://pubmed.ncbi.nlm.nih.gov/26123044/	26123044	include	Transmission of Scrapie Prions to Primate After an Extended Silent Incubation Period	Comoy, E.	Scrapie [Nor98]	2015	Cynomolgus macaque (Macaca fascicularis)	15	multiple	ic/intratonsilar	1	0	0	terminal prion disease			n/a	inoculated with 40mg intracerebral and an additional 8mg via intratonsilar	26123044-15	2015	1	3	multiple	other	221	unique
https://pubmed.ncbi.nlm.nih.gov/26123044/	26123044	include	Transmission of Scrapie Prions to Primate After an Extended Silent Incubation Period	Comoy, E.	CWD (Mule deer) → Cattle	2015	Cynomolgus macaque (Macaca fascicularis)	16	multiple	ic/intratonsilar	1	0	0	terminal prion disease			n/a	inoculated with 40mg intracerebral and an additional 8mg via intratonsilar	26123044-16	2015	1	3	multiple	CWD	222	unique
https://pubmed.ncbi.nlm.nih.gov/26123044/	26123044	include	Transmission of Scrapie Prions to Primate After an Extended Silent Incubation Period	Comoy, E.	CWD (White-tailed deer) → Cattle	2015	Cynomolgus macaque (Macaca fascicularis)	17	multiple	ic/intratonsilar	1	0	0	terminal prion disease			n/a	inoculated with 40mg intracerebral and an additional 8mg via intratonsilar	26123044-17	2015	1	3	multiple	CWD	223	unique
https://pubmed.ncbi.nlm.nih.gov/26123044/	26123044	include	Transmission of Scrapie Prions to Primate After an Extended Silent Incubation Period	Comoy, E.	CWD (White-tailed deer)	2015	Cynomolgus macaque (Macaca fascicularis)	18	multiple	ic/intratonsilar	1	0	0	terminal prion disease			n/a	inoculated with 40mg intracerebral and an additional 8mg via intratonsilar	26123044-18	2015	1	3	multiple	CWD	224	unique
https://pubmed.ncbi.nlm.nih.gov/26123044/	26123044	include	Transmission of Scrapie Prions to Primate After an Extended Silent Incubation Period	Comoy, E.	BSE [H-BSE]	2015	Cynomolgus macaque (Macaca fascicularis)	19	ic		1	0	0	terminal prion disease			n/a		26123044-19	2015	1	3	ic	BSE/vCJD	225	unique
https://pubmed.ncbi.nlm.nih.gov/26123044/	26123044	exclude	Transmission of Scrapie Prions to Primate After an Extended Silent Incubation Period	Comoy, E.	BSE	2015	Cynomolgus macaque (Macaca fascicularis)	2	ic		6	6	0	terminal prion disease	39	7.9	31-49	inoculated with 50mg BSE	26123044-2	2015	0	3	ic	BSE/vCJD	226	duplicate
https://pubmed.ncbi.nlm.nih.gov/26123044/	26123044	exclude	Transmission of Scrapie Prions to Primate After an Extended Silent Incubation Period	Comoy, E.	BSE	2015	Cynomolgus macaque (Macaca fascicularis)	3	ic		3	3	0	terminal prion disease	44	13.3	35-59	inoculated with 20mg BSE	26123044-3	2015	0	3	ic	BSE/vCJD	227	duplicate
https://pubmed.ncbi.nlm.nih.gov/26123044/	26123044	include	Transmission of Scrapie Prions to Primate After an Extended Silent Incubation Period	Comoy, E.	BSE	2015	Cynomolgus macaque (Macaca fascicularis)	4	ic		4	3	0	terminal prion disease			47-93	inoculated with 0.5mg BSE	26123044-4	2015	1	3	ic	BSE/vCJD	228	unique
https://pubmed.ncbi.nlm.nih.gov/26123044/	26123044	include	Transmission of Scrapie Prions to Primate After an Extended Silent Incubation Period	Comoy, E.	BSE	2015	Cynomolgus macaque (Macaca fascicularis)	5	ic		3	1	0	terminal prion disease	85		n/a	inoculated with 0.05mg BSE	26123044-5	2015	2	3	ic	BSE/vCJD	229	unique
https://pubmed.ncbi.nlm.nih.gov/26123044/	26123044	include	Transmission of Scrapie Prions to Primate After an Extended Silent Incubation Period	Comoy, E.	BSE	2015	Cynomolgus macaque (Macaca fascicularis)	6	ic		4	0	0	terminal prion disease			n/a	inoculated with 0.005mg BSE	26123044-6	2015	4	3	ic	BSE/vCJD	230	unique
https://pubmed.ncbi.nlm.nih.gov/26123044/	26123044	exclude	Transmission of Scrapie Prions to Primate After an Extended Silent Incubation Period	Comoy, E.	BSE	2015	Cynomolgus macaque (Macaca fascicularis)	7	oral		2	2	0	terminal prion disease	49	7.1	44-54	inoculated orally with 16g BSE; note: Comoy excluded animal S8 with a survival period of 5.3 years (63.6 m) without apparent reason	26123044-7	2015	0	3	oral	BSE/vCJD	231	duplicate
https://pubmed.ncbi.nlm.nih.gov/26123044/	26123044	exclude	Transmission of Scrapie Prions to Primate After an Extended Silent Incubation Period	Comoy, E.	BSE	2015	Cynomolgus macaque (Macaca fascicularis)	8	oral		5	5	0	terminal prion disease	56.6	3.9	52-62	inoculated orally with 5g BSE	26123044-8	2015	0	3	oral	BSE/vCJD	232	duplicate
https://pubmed.ncbi.nlm.nih.gov/26123044/	26123044	exclude	Transmission of Scrapie Prions to Primate After an Extended Silent Incubation Period	Comoy, E.	BSE	2015	Cynomolgus macaque (Macaca fascicularis)	9	oral		2	1	0	terminal prion disease	63		n/a	inoculated orally with 5g BSE	26123044-9	2015	1	3	oral	BSE/vCJD	233	duplicate
https://pubmed.ncbi.nlm.nih.gov/26594017	26594017	include	Blood transmission studies of prion infectivity in the squirrel monkey (Saimiri sciureus): the Baxter study	Ritchie DL	vCJD	2016	Squirrel monkey (Saimiri sciureus)	1	ic		4	4	0	symptom onset	29.3	4.3	24-34	10^-1 brain homogenate dilution	26594017-1	2015	0	2	ic	BSE/vCJD	234	unique
https://pubmed.ncbi.nlm.nih.gov/26594017	26594017	include	Blood transmission studies of prion infectivity in the squirrel monkey (Saimiri sciureus): the Baxter study	Ritchie DL	vCJD	2016	Squirrel monkey (Saimiri sciureus)	10	iv		2	0	0	symptom onset			n/a	vCJD buffy coat undiluted	26594017-10	2015	2	2	iv	BSE/vCJD	235	unique
https://pubmed.ncbi.nlm.nih.gov/26594017	26594017	include	Blood transmission studies of prion infectivity in the squirrel monkey (Saimiri sciureus): the Baxter study	Ritchie DL	vCJD	2016	Squirrel monkey (Saimiri sciureus)	11	multiple	ic/iv	3	0	0	symptom onset			n/a	vCJD plasma undiluted	26594017-11	2015	3	2	multiple	BSE/vCJD	236	unique
https://pubmed.ncbi.nlm.nih.gov/26594017	26594017	include	Blood transmission studies of prion infectivity in the squirrel monkey (Saimiri sciureus): the Baxter study	Ritchie DL	vCJD	2016	Squirrel monkey (Saimiri sciureus)	12	iv		2	0	0	symptom onset			n/a	vCJD buffy coat undiluted	26594017-12	2015	2	2	iv	BSE/vCJD	237	unique
https://pubmed.ncbi.nlm.nih.gov/26594017	26594017	include	Blood transmission studies of prion infectivity in the squirrel monkey (Saimiri sciureus): the Baxter study	Ritchie DL	vCJD	2016	Squirrel monkey (Saimiri sciureus)	13	multiple	ic/iv	3	0	0	symptom onset			n/a	vCJD plasma undiluted	26594017-13	2015	3	2	multiple	BSE/vCJD	238	unique
https://pubmed.ncbi.nlm.nih.gov/26594017	26594017	include	Blood transmission studies of prion infectivity in the squirrel monkey (Saimiri sciureus): the Baxter study	Ritchie DL	vCJD	2016	Squirrel monkey (Saimiri sciureus)	14	iv		2	0	0	symptom onset			n/a	vCJD buffy coat undiluted	26594017-14	2015	2	2	iv	BSE/vCJD	239	unique
https://pubmed.ncbi.nlm.nih.gov/26594017	26594017	include	Blood transmission studies of prion infectivity in the squirrel monkey (Saimiri sciureus): the Baxter study	Ritchie DL	sCJD	2016	Squirrel monkey (Saimiri sciureus)	15	multiple	ic/iv	3	0	0	symptom onset			n/a	sCJD plasma undiluted	26594017-15	2015	3	2	multiple	CJD	240	unique
https://pubmed.ncbi.nlm.nih.gov/26594017	26594017	include	Blood transmission studies of prion infectivity in the squirrel monkey (Saimiri sciureus): the Baxter study	Ritchie DL	sCJD	2016	Squirrel monkey (Saimiri sciureus)	16	multiple	ic/iv	3	0	0	symptom onset			n/a	sCJD buffy coat undiluted	26594017-16	2015	3	2	multiple	CJD	241	unique
https://pubmed.ncbi.nlm.nih.gov/26594017	26594017	include	Blood transmission studies of prion infectivity in the squirrel monkey (Saimiri sciureus): the Baxter study	Ritchie DL	vCJD	2016	Squirrel monkey (Saimiri sciureus)	2	ic		4	4	0	symptom onset	38.5	6.9	33-48	10^-2 brain homogenate dilution	26594017-2	2015	0	2	ic	BSE/vCJD	242	unique
https://pubmed.ncbi.nlm.nih.gov/26594017	26594017	include	Blood transmission studies of prion infectivity in the squirrel monkey (Saimiri sciureus): the Baxter study	Ritchie DL	vCJD	2016	Squirrel monkey (Saimiri sciureus)	3	ic		2	1	0	terminal prion disease	62		n/a		26594017-3	2015	1	3	ic	BSE/vCJD	243	unique
https://pubmed.ncbi.nlm.nih.gov/26594017	26594017	include	Blood transmission studies of prion infectivity in the squirrel monkey (Saimiri sciureus): the Baxter study	Ritchie DL	vCJD	2016	Squirrel monkey (Saimiri sciureus)	3	ic		2	1	1	symptom onset	38		n/a	10^-5 brain homogenate dilution	26594017-3	2015	0	2	ic	BSE/vCJD	244	duplicate
https://pubmed.ncbi.nlm.nih.gov/26594017	26594017	include	Blood transmission studies of prion infectivity in the squirrel monkey (Saimiri sciureus): the Baxter study	Ritchie DL	vCJD	2016	Squirrel monkey (Saimiri sciureus)	4	ic		4	0	0	symptom onset			n/a	10^-7 brain homogenate dilution	26594017-4	2015	4	2	ic	BSE/vCJD	245	unique
https://pubmed.ncbi.nlm.nih.gov/26594017	26594017	include	Blood transmission studies of prion infectivity in the squirrel monkey (Saimiri sciureus): the Baxter study	Ritchie DL	sCJD	2016	Squirrel monkey (Saimiri sciureus)	5	ic		4	4	0	symptom onset	22.8	2.2	20-25	10^-1 brain homogenate dilution	26594017-5	2015	0	2	ic	CJD	246	unique
https://pubmed.ncbi.nlm.nih.gov/26594017	26594017	include	Blood transmission studies of prion infectivity in the squirrel monkey (Saimiri sciureus): the Baxter study	Ritchie DL	sCJD	2016	Squirrel monkey (Saimiri sciureus)	6	ic		4	4	0	symptom onset	26.3	2.6	24-29	10^-3 brain homogenate dilution	26594017-6	2015	0	2	ic	CJD	247	unique
https://pubmed.ncbi.nlm.nih.gov/26594017	26594017	include	Blood transmission studies of prion infectivity in the squirrel monkey (Saimiri sciureus): the Baxter study	Ritchie DL	vCJD → Squirrel monkey	2016	Squirrel monkey (Saimiri sciureus)	7	iv		4	0	1	symptom onset			n/a	infected squirrel monkey whole blood, udilutd every 3 months	26594017-7	2015	3	2	iv	BSE/vCJD	248	unique
https://pubmed.ncbi.nlm.nih.gov/26594017	26594017	include	Blood transmission studies of prion infectivity in the squirrel monkey (Saimiri sciureus): the Baxter study	Ritchie DL	sCJD → Squirrel monkey	2016	Squirrel monkey (Saimiri sciureus)	8	iv		4	0	0	symptom onset			n/a	infected squirrel monkey whole blood, udilutd every 3 months	26594017-8	2015	4	2	iv	CJD	249	unique
https://pubmed.ncbi.nlm.nih.gov/26594017	26594017	include	Blood transmission studies of prion infectivity in the squirrel monkey (Saimiri sciureus): the Baxter study	Ritchie DL	vCJD	2016	Squirrel monkey (Saimiri sciureus)	9	multiple	ic/iv	3	0	1	symptom onset			n/a	vCJD plasma undiluted	26594017-9	2015	2	2	multiple	BSE/vCJD	250	unique
https://pubmed.ncbi.nlm.nih.gov/26802462	26802462	include	L-Arginine ethylester enhances in vitro amplification of PrP(Sc) in macaques with atypical L-type bovine spongiform encephalopathy and enables presymptomatic detection of PrP(Sc) in the bodily fluids	Murayama Y	BSE [L-BSE] → Cynomolgus macaque	2016	Cynomolgus macaque (Macaca fascicularis)	1	ic		2	2	0	symptom onset	23.5	0.7	23-24	brain homogenate (200uL of a 10% brain homogenate) derived from an L-BSE prion-infected macaque (#15)	26802462-1	2015	0	2	ic	BSE/vCJD	251	unique
https://pubmed.ncbi.nlm.nih.gov/29097653	29097653	include	Experimental transfusion of variant CJD-infected blood reveals previously uncharacterised prion disorder in mice and macaque	Comoy EE	vCJD	2017	Cynomolgus macaque (Macaca fascicularis)	1	multiple	ic/intratonsilar	4	4	0	terminal prion disease	30.9	4.8	25-36.5		29097653-1	2015	0	3	multiple	BSE/vCJD	252	unique
https://pubmed.ncbi.nlm.nih.gov/29097653	29097653	include	Experimental transfusion of variant CJD-infected blood reveals previously uncharacterised prion disorder in mice and macaque	Comoy EE	vCJD	2017	Cynomolgus macaque (Macaca fascicularis)	1	multiple	ic/intratonsilar	4	4	0	symptom onset	27	5	20-32	40mg ic, 8mg intratonsilar; animals C1, C2, C3, D1	29097653-1	2015	0	2	multiple	BSE/vCJD	253	duplicate
https://pubmed.ncbi.nlm.nih.gov/29097653	29097653	include	Experimental transfusion of variant CJD-infected blood reveals previously uncharacterised prion disorder in mice and macaque	Comoy EE	BSE	2017	Cynomolgus macaque (Macaca fascicularis)	10	ic		4	4	0	terminal prion disease	36.9	2.5	34-40		29097653-10	2015	0	3	ic	BSE/vCJD	254	unique
https://pubmed.ncbi.nlm.nih.gov/29097653	29097653	include	Experimental transfusion of variant CJD-infected blood reveals previously uncharacterised prion disorder in mice and macaque	Comoy EE	BSE	2017	Cynomolgus macaque (Macaca fascicularis)	10	ic		4	4	0	symptom onset	34	4	29-38	40mg brain ic; animals C5, C6, C7, D8	29097653-10	2015	0	2	ic	BSE/vCJD	255	duplicate
https://pubmed.ncbi.nlm.nih.gov/29097653	29097653	include	Experimental transfusion of variant CJD-infected blood reveals previously uncharacterised prion disorder in mice and macaque	Comoy EE	BSE → Cynomolgus macaque	2017	Cynomolgus macaque (Macaca fascicularis)	11	iv		1	1	0	terminal prion disease	25.5		n/a		29097653-11	2015	0	3	iv	BSE/vCJD	256	unique
https://pubmed.ncbi.nlm.nih.gov/29097653	29097653	include	Experimental transfusion of variant CJD-infected blood reveals previously uncharacterised prion disorder in mice and macaque	Comoy EE	BSE → Cynomolgus macaque	2017	Cynomolgus macaque (Macaca fascicularis)	11	iv		1	1	0	symptom onset	21.5		n/a	40mg brain iv; animal D9	29097653-11	2015	0	2	iv	BSE/vCJD	257	duplicate
https://pubmed.ncbi.nlm.nih.gov/29097653	29097653	include	Experimental transfusion of variant CJD-infected blood reveals previously uncharacterised prion disorder in mice and macaque	Comoy EE	BSE → Cynomolgus macaque	2017	Cynomolgus macaque (Macaca fascicularis)	12	iv		1	1	0	terminal prion disease	38		n/a		29097653-12	2015	0	3	iv	BSE/vCJD	258	unique
https://pubmed.ncbi.nlm.nih.gov/29097653	29097653	include	Experimental transfusion of variant CJD-infected blood reveals previously uncharacterised prion disorder in mice and macaque	Comoy EE	BSE → Cynomolgus macaque	2017	Cynomolgus macaque (Macaca fascicularis)	12	iv		1	1	0	symptom onset	36		n/a	4mg brain iv; animal D10	29097653-12	2015	0	2	iv	BSE/vCJD	259	duplicate
https://pubmed.ncbi.nlm.nih.gov/29097653	29097653	include	Experimental transfusion of variant CJD-infected blood reveals previously uncharacterised prion disorder in mice and macaque	Comoy EE	BSE → Cynomolgus macaque	2017	Cynomolgus macaque (Macaca fascicularis)	13	iv		1	1	0	terminal prion disease	33		n/a		29097653-13	2015	0	3	iv	BSE/vCJD	260	unique
https://pubmed.ncbi.nlm.nih.gov/29097653	29097653	include	Experimental transfusion of variant CJD-infected blood reveals previously uncharacterised prion disorder in mice and macaque	Comoy EE	BSE → Cynomolgus macaque	2017	Cynomolgus macaque (Macaca fascicularis)	13	iv		1	1	0	symptom onset	30		n/a	0.4mg brain iv; animal D11	29097653-13	2015	0	2	iv	BSE/vCJD	261	duplicate
https://pubmed.ncbi.nlm.nih.gov/29097653	29097653	include	Experimental transfusion of variant CJD-infected blood reveals previously uncharacterised prion disorder in mice and macaque	Comoy EE	BSE → Cynomolgus macaque	2017	Cynomolgus macaque (Macaca fascicularis)	14	iv		1	1	0	terminal prion disease	51		n/a		29097653-14	2015	0	3	iv	BSE/vCJD	262	unique
https://pubmed.ncbi.nlm.nih.gov/29097653	29097653	include	Experimental transfusion of variant CJD-infected blood reveals previously uncharacterised prion disorder in mice and macaque	Comoy EE	BSE → Cynomolgus macaque	2017	Cynomolgus macaque (Macaca fascicularis)	14	iv		1	1	0	symptom onset	47		n/a	0.04mg brain iv; animal D12	29097653-14	2015	0	2	iv	BSE/vCJD	263	duplicate
https://pubmed.ncbi.nlm.nih.gov/29097653	29097653	include	Experimental transfusion of variant CJD-infected blood reveals previously uncharacterised prion disorder in mice and macaque	Comoy EE	BSE → Cynomolgus macaque	2017	Cynomolgus macaque (Macaca fascicularis)	15	ic		1	1	0	terminal prion disease	24		n/a		29097653-15	2015	0	3	ic	BSE/vCJD	264	unique
https://pubmed.ncbi.nlm.nih.gov/29097653	29097653	include	Experimental transfusion of variant CJD-infected blood reveals previously uncharacterised prion disorder in mice and macaque	Comoy EE	BSE → Cynomolgus macaque	2017	Cynomolgus macaque (Macaca fascicularis)	15	ic		1	1	0	symptom onset	21.5		n/a	0.04mg brain ic; animal D13	29097653-15	2015	0	2	ic	BSE/vCJD	265	duplicate
https://pubmed.ncbi.nlm.nih.gov/29097653	29097653	include	Experimental transfusion of variant CJD-infected blood reveals previously uncharacterised prion disorder in mice and macaque	Comoy EE	BSE → Cynomolgus macaque → Cynomolgus macaque	2017	Cynomolgus macaque (Macaca fascicularis)	16	iv		2	0	1	symptom onset			n/a	40mL blood (from donor D9) iv; animals R8 (died of myelopathic profile, not prion disease) and R9	29097653-16	2015	1	2	iv	BSE/vCJD	266	unique
https://pubmed.ncbi.nlm.nih.gov/29097653	29097653	include	Experimental transfusion of variant CJD-infected blood reveals previously uncharacterised prion disorder in mice and macaque	Comoy EE	BSE → Cynomolgus macaque → Cynomolgus macaque	2017	Cynomolgus macaque (Macaca fascicularis)	17	iv		2	0	1	symptom onset			n/a	40mL L-blood (from donor D9) iv; animals R10 (died of myelopathic profile, not prion disease) and R11	29097653-17	2015	1	2	iv	BSE/vCJD	267	unique
https://pubmed.ncbi.nlm.nih.gov/29097653	29097653	include	Experimental transfusion of variant CJD-infected blood reveals previously uncharacterised prion disorder in mice and macaque	Comoy EE	BSE → Cynomolgus macaque → Cynomolgus macaque	2017	Cynomolgus macaque (Macaca fascicularis)	18	iv		1	0	0	symptom onset			n/a	40mL blood (from donor D13) iv; animals R12	29097653-18	2015	1	2	iv	BSE/vCJD	268	unique
https://pubmed.ncbi.nlm.nih.gov/29097653	29097653	include	Experimental transfusion of variant CJD-infected blood reveals previously uncharacterised prion disorder in mice and macaque	Comoy EE	BSE → Cynomolgus macaque	2017	Cynomolgus macaque (Macaca fascicularis)	19	iv		1	0	0	symptom onset			n/a	40mL blood iv; animals R13	29097653-19	2015	1	2	iv	BSE/vCJD	269	unique
https://pubmed.ncbi.nlm.nih.gov/29097653	29097653	include	Experimental transfusion of variant CJD-infected blood reveals previously uncharacterised prion disorder in mice and macaque	Comoy EE	vCJD	2017	Cynomolgus macaque (Macaca fascicularis)	2	other	intratonsilar	1	1	0	terminal prion disease	44		n/a		29097653-2	2015	0	3	other	BSE/vCJD	270	unique
https://pubmed.ncbi.nlm.nih.gov/29097653	29097653	include	Experimental transfusion of variant CJD-infected blood reveals previously uncharacterised prion disorder in mice and macaque	Comoy EE	vCJD	2017	Cynomolgus macaque (Macaca fascicularis)	2	other	intratonsilar	1	1	0	symptom onset	43		n/a	8mg intratonsilar; animal C4	29097653-2	2015	0	2	other	BSE/vCJD	271	duplicate
https://pubmed.ncbi.nlm.nih.gov/29097653	29097653	include	Experimental transfusion of variant CJD-infected blood reveals previously uncharacterised prion disorder in mice and macaque	Comoy EE	BSE	2017	Cynomolgus macaque (Macaca fascicularis)	20	oral		1	1	0	terminal prion disease	63		n/a		29097653-20	2015	0	3	oral	BSE/vCJD	272	unique
https://pubmed.ncbi.nlm.nih.gov/29097653	29097653	include	Experimental transfusion of variant CJD-infected blood reveals previously uncharacterised prion disorder in mice and macaque	Comoy EE	BSE	2017	Cynomolgus macaque (Macaca fascicularis)	20	oral		1	1	0	symptom onset	60		n/a	5g brain orally; animal D14	29097653-20	2015	0	2	oral	BSE/vCJD	273	duplicate
https://pubmed.ncbi.nlm.nih.gov/29097653	29097653	include	Experimental transfusion of variant CJD-infected blood reveals previously uncharacterised prion disorder in mice and macaque	Comoy EE	BSE	2017	Cynomolgus macaque (Macaca fascicularis)	21	oral		5	0	0	symptom onset			n/a	500mg brain orally; animals D20, D21, D22, D23, D24	29097653-21	2015	5	2	oral	BSE/vCJD	274	unique
https://pubmed.ncbi.nlm.nih.gov/29097653	29097653	include	Experimental transfusion of variant CJD-infected blood reveals previously uncharacterised prion disorder in mice and macaque	Comoy EE	BSE → Cynomolgus macaque	2017	Cynomolgus macaque (Macaca fascicularis)	22	iv		1	0	0	symptom onset			n/a	20mL blood iv; animals R14	29097653-22	2015	1	2	iv	BSE/vCJD	275	unique
https://pubmed.ncbi.nlm.nih.gov/29097653	29097653	include	Experimental transfusion of variant CJD-infected blood reveals previously uncharacterised prion disorder in mice and macaque	Comoy EE	BSE → Cynomolgus macaque	2017	Cynomolgus macaque (Macaca fascicularis)	23	iv		2	2	0	terminal prion disease	39.8	6	35.5-44		29097653-23	2015	0	3	iv	BSE/vCJD	276	unique
https://pubmed.ncbi.nlm.nih.gov/29097653	29097653	include	Experimental transfusion of variant CJD-infected blood reveals previously uncharacterised prion disorder in mice and macaque	Comoy EE	BSE → Cynomolgus macaque	2017	Cynomolgus macaque (Macaca fascicularis)	23	iv		2	2	0	symptom onset	34	1.4	33-35	100mg brain iv; animals D15, D16	29097653-23	2015	0	2	iv	BSE/vCJD	277	duplicate
https://pubmed.ncbi.nlm.nih.gov/29097653	29097653	include	Experimental transfusion of variant CJD-infected blood reveals previously uncharacterised prion disorder in mice and macaque	Comoy EE	BSE → Cynomolgus macaque	2017	Cynomolgus macaque (Macaca fascicularis)	24	iv		3	3	0	terminal prion disease	48.8	10.3	37.5-57.5		29097653-24	2015	0	3	iv	BSE/vCJD	278	unique
https://pubmed.ncbi.nlm.nih.gov/29097653	29097653	include	Experimental transfusion of variant CJD-infected blood reveals previously uncharacterised prion disorder in mice and macaque	Comoy EE	BSE → Cynomolgus macaque	2017	Cynomolgus macaque (Macaca fascicularis)	24	iv		3	3	0	symptom onset	41	6	34.5-45.5	10mg brain iv; animals D17, D18, D19	29097653-24	2015	0	2	iv	BSE/vCJD	279	duplicate
https://pubmed.ncbi.nlm.nih.gov/29097653	29097653	include	Experimental transfusion of variant CJD-infected blood reveals previously uncharacterised prion disorder in mice and macaque	Comoy EE	BSE → Cynomolgus macaque → Cynomolgus macaque	2017	Cynomolgus macaque (Macaca fascicularis)	25	iv		1	1	0	terminal prion disease	52		n/a		29097653-25	2015	0	3	iv	BSE/vCJD	280	unique
https://pubmed.ncbi.nlm.nih.gov/29097653	29097653	include	Experimental transfusion of variant CJD-infected blood reveals previously uncharacterised prion disorder in mice and macaque	Comoy EE	BSE → Cynomolgus macaque → Cynomolgus macaque	2017	Cynomolgus macaque (Macaca fascicularis)	25	iv		1	1	0	symptom onset	50		n/a	40mL blood iv; animal R15	29097653-25	2015	0	2	iv	BSE/vCJD	281	duplicate
https://pubmed.ncbi.nlm.nih.gov/29097653	29097653	include	Experimental transfusion of variant CJD-infected blood reveals previously uncharacterised prion disorder in mice and macaque	Comoy EE	BSE → Cynomolgus macaque → Cynomolgus macaque	2017	Cynomolgus macaque (Macaca fascicularis)	26	iv		2	0	2	symptom onset			n/a	27mL L-RBCC in plasma iv; animals R16 and R17 (both died of myelopathic profile, not prion disease)	29097653-26	2015	0	2	iv	BSE/vCJD	282	unique
https://pubmed.ncbi.nlm.nih.gov/29097653	29097653	include	Experimental transfusion of variant CJD-infected blood reveals previously uncharacterised prion disorder in mice and macaque	Comoy EE	BSE → Cynomolgus macaque → Cynomolgus macaque	2017	Cynomolgus macaque (Macaca fascicularis)	27	iv		2	0	2	symptom onset			n/a	20mL blood iv; animals R18 and R19 (both died of myelopathic profile, not prion disease)	29097653-27	2015	0	2	iv	BSE/vCJD	283	unique
https://pubmed.ncbi.nlm.nih.gov/29097653	29097653	include	Experimental transfusion of variant CJD-infected blood reveals previously uncharacterised prion disorder in mice and macaque	Comoy EE	vCJD → Cynomolgus macaque	2017	Cynomolgus macaque (Macaca fascicularis)	3	iv		4	4	0	terminal prion disease	38.3	1.3	37-40		29097653-3	2015	0	3	iv	BSE/vCJD	284	unique
https://pubmed.ncbi.nlm.nih.gov/29097653	29097653	include	Experimental transfusion of variant CJD-infected blood reveals previously uncharacterised prion disorder in mice and macaque	Comoy EE	vCJD → Cynomolgus macaque	2017	Cynomolgus macaque (Macaca fascicularis)	3	iv		4	4	0	symptom onset	32	2	29-33	100mg iv; animals D2, D3, D4, D5	29097653-3	2015	0	2	iv	BSE/vCJD	285	duplicate
https://pubmed.ncbi.nlm.nih.gov/29097653	29097653	include	Experimental transfusion of variant CJD-infected blood reveals previously uncharacterised prion disorder in mice and macaque	Comoy EE	vCJD → Cynomolgus macaque	2017	Cynomolgus macaque (Macaca fascicularis)	4	iv		2	1	0	terminal prion disease	50.5		n/a		29097653-4	2015	1	3	iv	BSE/vCJD	286	unique
https://pubmed.ncbi.nlm.nih.gov/29097653	29097653	include	Experimental transfusion of variant CJD-infected blood reveals previously uncharacterised prion disorder in mice and macaque	Comoy EE	vCJD → Cynomolgus macaque	2017	Cynomolgus macaque (Macaca fascicularis)	4	iv		2	1	1	symptom onset	47		n/a	10mg iv; animals D6 and D7 (died of myelopathic profile, not prion disease)	29097653-4	2015	0	2	iv	BSE/vCJD	287	duplicate
https://pubmed.ncbi.nlm.nih.gov/29097653	29097653	include	Experimental transfusion of variant CJD-infected blood reveals previously uncharacterised prion disorder in mice and macaque	Comoy EE	vCJD → Cynomolgus macaque	2017	Cynomolgus macaque (Macaca fascicularis)	5	iv		1	1	0	terminal prion disease	66.5		n/a		29097653-5	2015	0	3	iv	BSE/vCJD	288	unique
https://pubmed.ncbi.nlm.nih.gov/29097653	29097653	include	Experimental transfusion of variant CJD-infected blood reveals previously uncharacterised prion disorder in mice and macaque	Comoy EE	vCJD → Cynomolgus macaque	2017	Cynomolgus macaque (Macaca fascicularis)	5	iv		1	1	0	symptom onset	62		n/a	40mL blood (from donor animal D1) iv; animal R1	29097653-5	2015	0	2	iv	BSE/vCJD	289	duplicate
https://pubmed.ncbi.nlm.nih.gov/29097653	29097653	include	Experimental transfusion of variant CJD-infected blood reveals previously uncharacterised prion disorder in mice and macaque	Comoy EE	vCJD → Cynomolgus macaque → Cynomolgus macaque	2017	Cynomolgus macaque (Macaca fascicularis)	6	iv		1	1	0	terminal prion disease	69		n/a		29097653-6	2015	0	3	iv	BSE/vCJD	290	unique
https://pubmed.ncbi.nlm.nih.gov/29097653	29097653	include	Experimental transfusion of variant CJD-infected blood reveals previously uncharacterised prion disorder in mice and macaque	Comoy EE	vCJD → Cynomolgus macaque → Cynomolgus macaque	2017	Cynomolgus macaque (Macaca fascicularis)	6	iv		1	1	0	symptom onset	62		n/a	40mL blood iv; animal R2	29097653-6	2015	0	2	iv	BSE/vCJD	291	duplicate
https://pubmed.ncbi.nlm.nih.gov/29097653	29097653	include	Experimental transfusion of variant CJD-infected blood reveals previously uncharacterised prion disorder in mice and macaque	Comoy EE	vCJD → Cynomolgus macaque → Cynomolgus macaque	2017	Cynomolgus macaque (Macaca fascicularis)	7	iv		3	2	0	terminal prion disease	54.5	9.2	48-61		29097653-7	2015	1	3	iv	BSE/vCJD	292	unique
https://pubmed.ncbi.nlm.nih.gov/29097653	29097653	include	Experimental transfusion of variant CJD-infected blood reveals previously uncharacterised prion disorder in mice and macaque	Comoy EE	vCJD → Cynomolgus macaque → Cynomolgus macaque	2017	Cynomolgus macaque (Macaca fascicularis)	7	iv		3	2	1	symptom onset	51.5	12	43-60	animals R3 and R4, R5 (died of myelopathic profile, not prion disease)	29097653-7	2015	0	2	iv	BSE/vCJD	293	duplicate
https://pubmed.ncbi.nlm.nih.gov/29097653	29097653	include	Experimental transfusion of variant CJD-infected blood reveals previously uncharacterised prion disorder in mice and macaque	Comoy EE	vCJD	2017	Cynomolgus macaque (Macaca fascicularis)	8	iv		1	0	1	terminal prion disease			n/a	20mL plasma and buffy coat iv; animal R6 (died of myelopathic profile, not prion disease)	29097653-8	2015	0	3	iv	BSE/vCJD	294	unique
https://pubmed.ncbi.nlm.nih.gov/29097653	29097653	include	Experimental transfusion of variant CJD-infected blood reveals previously uncharacterised prion disorder in mice and macaque	Comoy EE	vCJD	2017	Cynomolgus macaque (Macaca fascicularis)	9			1	0	0	symptom onset			n/a	7.5mL plasma and buffy coat iv; animal R7	29097653-9	2015	1	2		BSE/vCJD	295	unique
https://pubmed.ncbi.nlm.nih.gov/29695429/	29695429	include	Lack of Transmission of Chronic Wasting Disease to Cynomolgus Macaques	Race, B.	CWD (Mule deer)	2018	Cynomolgus macaque (Macaca fascicularis)	1	ic		2	0	1	symptom onset			n/a		29695429-1	2015	1	2	ic	CWD	296	unique
https://pubmed.ncbi.nlm.nih.gov/29695429/	29695429	include	Lack of Transmission of Chronic Wasting Disease to Cynomolgus Macaques	Race, B.	CWD (Mule deer)	2018	Cynomolgus macaque (Macaca fascicularis)	2	oral		3	0	3	symptom onset			n/a		29695429-2	2015	0	2	oral	CWD	297	unique
https://pubmed.ncbi.nlm.nih.gov/29695429/	29695429	include	Lack of Transmission of Chronic Wasting Disease to Cynomolgus Macaques	Race, B.	CWD (Elk)	2018	Cynomolgus macaque (Macaca fascicularis)	3	ic		2	0	1	symptom onset			n/a		29695429-3	2015	1	2	ic	CWD	298	unique
https://pubmed.ncbi.nlm.nih.gov/29695429/	29695429	include	Lack of Transmission of Chronic Wasting Disease to Cynomolgus Macaques	Race, B.	CWD (Elk)	2018	Cynomolgus macaque (Macaca fascicularis)	4	oral		3	0	3	symptom onset			n/a		29695429-4	2015	0	2	oral	CWD	299	unique
https://pubmed.ncbi.nlm.nih.gov/29695429/	29695429	include	Lack of Transmission of Chronic Wasting Disease to Cynomolgus Macaques	Race, B.	CWD (White-tailed deer)	2018	Cynomolgus macaque (Macaca fascicularis)	5	ic		2	0	2	symptom onset			n/a		29695429-5	2015	0	2	ic	CWD	300	unique
https://pubmed.ncbi.nlm.nih.gov/29695429/	29695429	include	Lack of Transmission of Chronic Wasting Disease to Cynomolgus Macaques	Race, B.	CWD (White-tailed deer)	2018	Cynomolgus macaque (Macaca fascicularis)	6	oral		2	0	1	symptom onset			n/a		29695429-6	2015	1	2	oral	CWD	301	unique
https://pubmed.ncbi.nlm.nih.gov/32231924/	32231924	include	Modeling Variant Creutzfeldt-Jakob Disease and Its Pathogenesis in Non-human Primates	Lasmézas, C.	vCJD	2017	Cynomolgus macaque (Macaca fascicularis)	1	iv		2	1	0	terminal prion disease	42		n/a	vCJD (whole red blood cells)	32231924-1	2015	1	3	iv	BSE/vCJD	302	unique
https://pubmed.ncbi.nlm.nih.gov/32231924/	32231924	include	Modeling Variant Creutzfeldt-Jakob Disease and Its Pathogenesis in Non-human Primates	Lasmézas, C.	BSE	2017	Cynomolgus macaque (Macaca fascicularis)	10	ic		2	1	0	terminal prion disease	109		n/a	BSE (plasma)	32231924-10	2015	1	3	ic	BSE/vCJD	303	unique
https://pubmed.ncbi.nlm.nih.gov/32231924/	32231924	include	Modeling Variant Creutzfeldt-Jakob Disease and Its Pathogenesis in Non-human Primates	Lasmézas, C.	vCJD	2017	Cynomolgus macaque (Macaca fascicularis)	2	ic		2	0	0	terminal prion disease			n/a	vCJD (buffy coat)	32231924-2	2015	2	3	ic	BSE/vCJD	304	unique
https://pubmed.ncbi.nlm.nih.gov/32231924/	32231924	include	Modeling Variant Creutzfeldt-Jakob Disease and Its Pathogenesis in Non-human Primates	Lasmézas, C.	vCJD → Cynomolgus macaque	2017	Cynomolgus macaque (Macaca fascicularis)	3	iv		1	1	0	terminal prion disease	66		n/a	vCJD → Cynomolgus macaque (whole blood)	32231924-3	2015	0	3	iv	BSE/vCJD	305	unique
https://pubmed.ncbi.nlm.nih.gov/32231924/	32231924	include	Modeling Variant Creutzfeldt-Jakob Disease and Its Pathogenesis in Non-human Primates	Lasmézas, C.	vCJD → Cynomolgus macaque	2017	Cynomolgus macaque (Macaca fascicularis)	4	ic		2	0	1	terminal prion disease			n/a	vCJD → Cynomolgus macaque (buffy coat)	32231924-4	2015	1	3	ic	BSE/vCJD	306	unique
https://pubmed.ncbi.nlm.nih.gov/32231924/	32231924	include	Modeling Variant Creutzfeldt-Jakob Disease and Its Pathogenesis in Non-human Primates	Lasmézas, C.	BSE → Cynomolgus macaque	2017	Cynomolgus macaque (Macaca fascicularis)	5	iv		3	0	0	terminal prion disease			n/a	BSE → Cynomolgus macaque (whole blood)	32231924-5	2015	3	3	iv	BSE/vCJD	307	unique
https://pubmed.ncbi.nlm.nih.gov/32231924/	32231924	include	Modeling Variant Creutzfeldt-Jakob Disease and Its Pathogenesis in Non-human Primates	Lasmézas, C.	BSE → Cynomolgus macaque	2017	Cynomolgus macaque (Macaca fascicularis)	6	iv		2	0	0	terminal prion disease			n/a	BSE → Cynomolgus macaque (LeucoR blood)	32231924-6	2015	2	3	iv	BSE/vCJD	308	unique
https://pubmed.ncbi.nlm.nih.gov/32231924/	32231924	include	Modeling Variant Creutzfeldt-Jakob Disease and Its Pathogenesis in Non-human Primates	Lasmézas, C.	BSE	2017	Cynomolgus macaque (Macaca fascicularis)	7	oral		2	2	0	terminal prion disease	90	38.2	63-117		32231924-7	2015	0	3	oral	BSE/vCJD	309	unique
https://pubmed.ncbi.nlm.nih.gov/32231924/	32231924	include	Modeling Variant Creutzfeldt-Jakob Disease and Its Pathogenesis in Non-human Primates	Lasmézas, C.	BSE	2017	Cynomolgus macaque (Macaca fascicularis)	8	iv		1	0	0	terminal prion disease			n/a	BSE (whole blood)	32231924-8	2015	1	3	iv	BSE/vCJD	310	unique
https://pubmed.ncbi.nlm.nih.gov/32231924/	32231924	include	Modeling Variant Creutzfeldt-Jakob Disease and Its Pathogenesis in Non-human Primates	Lasmézas, C.	BSE	2017	Cynomolgus macaque (Macaca fascicularis)	9	ic		2	0	0	terminal prion disease			n/a	BSE (Buffy coat)	32231924-9	2015	2	3	ic	BSE/vCJD	311	unique
https://pubmed.ncbi.nlm.nih.gov/33025140	33025140	include	Direct neural transmission of vCJD/BSE in macaque after finger incision	Mikol J	BSE → macaque	2021	Cynomolgus macaque (Macaca fascicularis)	1	other	finger	1	1	0	terminal prion disease	92		n/a	7.5 years incubation, 2 month disease course	33025140-1	2020	0	3	other	BSE/vCJD	312	unique
https://pubmed.ncbi.nlm.nih.gov/33025140	33025140	include	Direct neural transmission of vCJD/BSE in macaque after finger incision	Mikol J	BSE → macaque	2021	Cynomolgus macaque (Macaca fascicularis)	1	other	finger	1	1	0	symptom onset	90		n/a	7.5 years incubation, 2 month disease course	33025140-1	2020	0	2	other	BSE/vCJD	313	duplicate
https://pubmed.ncbi.nlm.nih.gov/35631118	35631118	include	Experimental Bovine Spongiform Encephalopathy in Squirrel Monkeys: The Same Complex Proteinopathy Appearing after Very Different Incubation Times	Piccardo P	BSE	2022	Squirrel monkey (Saimiri sciureus)	1	multiple	ic/ip	2	3	0	terminal prion disease	38.4	4.3	33.8-42.2		35631118-1	2020	-1	3	multiple	BSE/vCJD	314	unique
https://pubmed.ncbi.nlm.nih.gov/35631118	35631118	include	Experimental Bovine Spongiform Encephalopathy in Squirrel Monkeys: The Same Complex Proteinopathy Appearing after Very Different Incubation Times	Piccardo P	BSE	2022	Squirrel monkey (Saimiri sciureus)	1	multiple	ic/ip	3	3	0	symptom onset	34.4	4.8	28.8-37.2	10^-1 C-BSE infected bovie brain suspension; 150uL aliquots ip into right lower quadrant of the abdomen, 150uL injeted ic into left frontal region of SQ brain	35631118-1	2020	0	2	multiple	BSE/vCJD	315	duplicate
https://pubmed.ncbi.nlm.nih.gov/35631118	35631118	include	Experimental Bovine Spongiform Encephalopathy in Squirrel Monkeys: The Same Complex Proteinopathy Appearing after Very Different Incubation Times	Piccardo P	BSE	2022	Squirrel monkey (Saimiri sciureus)	10	multiple	ic/ip	3	0	0	symptom onset			n/a	10^-9 C-BSE infected bovie brain suspension; 150uL aliquots ip into right lower quadrant of the abdomen, 150uL injeted ic into left frontal region of SQ brain	35631118-10	2020	3	2	multiple	BSE/vCJD	316	unique
https://pubmed.ncbi.nlm.nih.gov/35631118	35631118	include	Experimental Bovine Spongiform Encephalopathy in Squirrel Monkeys: The Same Complex Proteinopathy Appearing after Very Different Incubation Times	Piccardo P	BSE	2022	Squirrel monkey (Saimiri sciureus)	2	multiple	ic/ip	2	2	0	terminal prion disease	47.3	1.8	46-48.6		35631118-2	2020	0	3	multiple	BSE/vCJD	317	unique
https://pubmed.ncbi.nlm.nih.gov/35631118	35631118	include	Experimental Bovine Spongiform Encephalopathy in Squirrel Monkeys: The Same Complex Proteinopathy Appearing after Very Different Incubation Times	Piccardo P	BSE	2022	Squirrel monkey (Saimiri sciureus)	2	multiple	ic/ip	2	2	0	symptom onset	43.8	2.5	42-45.6	10^-2 C-BSE infected bovie brain suspension; 150uL aliquots ip into right lower quadrant of the abdomen, 150uL injeted ic into left frontal region of SQ brain	35631118-2	2020	0	2	multiple	BSE/vCJD	318	duplicate
https://pubmed.ncbi.nlm.nih.gov/35631118	35631118	include	Experimental Bovine Spongiform Encephalopathy in Squirrel Monkeys: The Same Complex Proteinopathy Appearing after Very Different Incubation Times	Piccardo P	BSE	2022	Squirrel monkey (Saimiri sciureus)	3	multiple	ic/ip	2	2	0	terminal prion disease	69.2	39	41.6-96.8		35631118-3	2020	0	3	multiple	BSE/vCJD	319	unique
https://pubmed.ncbi.nlm.nih.gov/35631118	35631118	include	Experimental Bovine Spongiform Encephalopathy in Squirrel Monkeys: The Same Complex Proteinopathy Appearing after Very Different Incubation Times	Piccardo P	BSE	2022	Squirrel monkey (Saimiri sciureus)	3	multiple	ic/ip	2	2	0	symptom onset	67.2	39	39.6-94.8	10^-2 C-BSE infected bovie brain suspension filtered through pre-moistebed 0.45um Millipore membrane to obtain bacteria-free extract to inoculate cell cultures; 150uL aliquots ip into right lower quadrant of the abdomen, 150uL injeted ic into left frontal region of SQ brain	35631118-3	2020	0	2	multiple	BSE/vCJD	320	duplicate
https://pubmed.ncbi.nlm.nih.gov/35631118	35631118	include	Experimental Bovine Spongiform Encephalopathy in Squirrel Monkeys: The Same Complex Proteinopathy Appearing after Very Different Incubation Times	Piccardo P	BSE	2022	Squirrel monkey (Saimiri sciureus)	4	multiple	ic/ip	3	0	0	symptom onset			n/a	10^-3 C-BSE infected bovie brain suspension; 150uL aliquots ip into right lower quadrant of the abdomen, 150uL injeted ic into left frontal region of SQ brain	35631118-4	2020	3	2	multiple	BSE/vCJD	321	unique
https://pubmed.ncbi.nlm.nih.gov/35631118	35631118	include	Experimental Bovine Spongiform Encephalopathy in Squirrel Monkeys: The Same Complex Proteinopathy Appearing after Very Different Incubation Times	Piccardo P	BSE	2022	Squirrel monkey (Saimiri sciureus)	5	multiple	ic/ip	3	0	0	symptom onset			n/a	10^-4 C-BSE infected bovie brain suspension; 150uL aliquots ip into right lower quadrant of the abdomen, 150uL injeted ic into left frontal region of SQ brain	35631118-5	2020	3	2	multiple	BSE/vCJD	322	unique
https://pubmed.ncbi.nlm.nih.gov/35631118	35631118	include	Experimental Bovine Spongiform Encephalopathy in Squirrel Monkeys: The Same Complex Proteinopathy Appearing after Very Different Incubation Times	Piccardo P	BSE	2022	Squirrel monkey (Saimiri sciureus)	6	multiple	ic/ip	3	0	0	symptom onset			n/a	10^-5 C-BSE infected bovie brain suspension; 150uL aliquots ip into right lower quadrant of the abdomen, 150uL injeted ic into left frontal region of SQ brain	35631118-6	2020	3	2	multiple	BSE/vCJD	323	unique
https://pubmed.ncbi.nlm.nih.gov/35631118	35631118	include	Experimental Bovine Spongiform Encephalopathy in Squirrel Monkeys: The Same Complex Proteinopathy Appearing after Very Different Incubation Times	Piccardo P	BSE	2022	Squirrel monkey (Saimiri sciureus)	7	multiple	ic/ip	3	0	0	symptom onset			n/a	10^-6 C-BSE infected bovie brain suspension; 150uL aliquots ip into right lower quadrant of the abdomen, 150uL injeted ic into left frontal region of SQ brain	35631118-7	2020	3	2	multiple	BSE/vCJD	324	unique
https://pubmed.ncbi.nlm.nih.gov/35631118	35631118	include	Experimental Bovine Spongiform Encephalopathy in Squirrel Monkeys: The Same Complex Proteinopathy Appearing after Very Different Incubation Times	Piccardo P	BSE	2022	Squirrel monkey (Saimiri sciureus)	8	multiple	ic/ip	3	0	0	symptom onset			n/a	10^-7 C-BSE infected bovie brain suspension; 150uL aliquots ip into right lower quadrant of the abdomen, 150uL injeted ic into left frontal region of SQ brain	35631118-8	2020	3	2	multiple	BSE/vCJD	325	unique
https://pubmed.ncbi.nlm.nih.gov/35631118	35631118	include	Experimental Bovine Spongiform Encephalopathy in Squirrel Monkeys: The Same Complex Proteinopathy Appearing after Very Different Incubation Times	Piccardo P	BSE	2022	Squirrel monkey (Saimiri sciureus)	9	multiple	ic/ip	3	0	0	symptom onset			n/a	10^-8 C-BSE infected bovie brain suspension; 150uL aliquots ip into right lower quadrant of the abdomen, 150uL injeted ic into left frontal region of SQ brain	35631118-9	2020	3	2	multiple	BSE/vCJD	326	unique
https://pubmed.ncbi.nlm.nih.gov/4162508/	4162508	exclude	Experimental Kuru in chimpanzees: a pathological report	Beck, E.	Kuru	1966	Chimpanzee (Pan troglodytes)	1	ic		5	3	0	terminal prion disease	27	2.65	25-30		4162508-1	1965	2	3	ic	Kuru	327	duplicate
https://pubmed.ncbi.nlm.nih.gov/4162508/	4162508	exclude	Experimental Kuru in chimpanzees: a pathological report	Beck, E.	Kuru	1966	Chimpanzee (Pan troglodytes)	1	ic		5	3	0	symptom onset	19.7	1.53	18-21		4162508-1	1965	2	2	ic	Kuru	328	duplicate
https://pubmed.ncbi.nlm.nih.gov/417327	417327	include	Human spongiform encephalopathies in marmoset monkeys (Saguinus sp.)	Peterson DA	Kuru	1978	Tamarins (Saguinus sp.)	1	ic		1	0	1	terminal prion disease			n/a	Kuru inoculum: Eiro; WL species (WL= white-lipped tamarin which is currently classified as a Sanguinus fuscicollis and Sanguinus nigricollis)	417327-1	1975	0	3	ic	Kuru	329	unique
https://pubmed.ncbi.nlm.nih.gov/417327	417327	include	Human spongiform encephalopathies in marmoset monkeys (Saguinus sp.)	Peterson DA	Kuru	1978	Tamarins (Saguinus sp.)	10	ic		4	1	3	terminal prion disease	76		n/a	Kuru inoculum: Moba, WL species	417327-10	1975	0	3	ic	Kuru	330	unique
https://pubmed.ncbi.nlm.nih.gov/417327	417327	include	Human spongiform encephalopathies in marmoset monkeys (Saguinus sp.)	Peterson DA	sCJD	1978	Tamarins (Saguinus sp.)	11	ic		2	0	2	terminal prion disease			n/a	CJD inoculum: Burgess; WL species	417327-11	1975	0	3	ic	CJD	331	unique
https://pubmed.ncbi.nlm.nih.gov/417327	417327	include	Human spongiform encephalopathies in marmoset monkeys (Saguinus sp.)	Peterson DA	sCJD	1978	Tamarins (Saguinus sp.)	12	ic		2	1	1	terminal prion disease	43		n/a	CJD inoculum: Reeson; WL species	417327-12	1975	0	3	ic	CJD	332	unique
https://pubmed.ncbi.nlm.nih.gov/417327	417327	include	Human spongiform encephalopathies in marmoset monkeys (Saguinus sp.)	Peterson DA	sCJD	1978	Tamarins (Saguinus sp.)	13	ic		2	1	1	terminal prion disease	54		n/a	CJD inoculum: Tate; WL species	417327-13	1975	0	3	ic	CJD	333	unique
https://pubmed.ncbi.nlm.nih.gov/417327	417327	include	Human spongiform encephalopathies in marmoset monkeys (Saguinus sp.)	Peterson DA	sCJD	1978	Tamarins (Saguinus sp.)	14	ic		1	0	1	terminal prion disease			n/a	CJD inoculum: Woolfe; WL species	417327-14	1975	0	3	ic	CJD	334	unique
https://pubmed.ncbi.nlm.nih.gov/417327	417327	include	Human spongiform encephalopathies in marmoset monkeys (Saguinus sp.)	Peterson DA	sCJD	1978	Tamarins (Saguinus sp.)	15	ic		1	0	1	terminal prion disease			n/a	CJD inoculum: Woolfe; CT species	417327-15	1975	0	3	ic	CJD	335	unique
https://pubmed.ncbi.nlm.nih.gov/417327	417327	include	Human spongiform encephalopathies in marmoset monkeys (Saguinus sp.)	Peterson DA	Kuru → Tamarin	1978	Tamarins (Saguinus sp.)	16	ic		3	3	0	terminal prion disease	24	4	20-28		417327-16	1975	0	3	ic	Kuru	336	unique
https://pubmed.ncbi.nlm.nih.gov/417327	417327	include	Human spongiform encephalopathies in marmoset monkeys (Saguinus sp.)	Peterson DA	Kuru → Tamarin	1978	Tamarins (Saguinus sp.)	16	ic		3	3	0	symptom onset	22.3	5.2	17.4-27.7	Kuru (Enage) → Tamarin (IS-1, CT species); finally inoculated into WL species	417327-16	1975	0	2	ic	Kuru	337	duplicate
https://pubmed.ncbi.nlm.nih.gov/417327	417327	include	Human spongiform encephalopathies in marmoset monkeys (Saguinus sp.)	Peterson DA	Kuru → Tamarin	1978	Tamarins (Saguinus sp.)	17	ic		1	1	0	terminal prion disease	28		n/a		417327-17	1975	0	3	ic	Kuru	338	unique
https://pubmed.ncbi.nlm.nih.gov/417327	417327	include	Human spongiform encephalopathies in marmoset monkeys (Saguinus sp.)	Peterson DA	Kuru → Tamarin	1978	Tamarins (Saguinus sp.)	17	ic		1	1	0	symptom onset	21.4		n/a	Kuru (Enage) → Tamarin (IS-1, CT species); finally inoculated into CT species	417327-17	1975	0	2	ic	Kuru	339	duplicate
https://pubmed.ncbi.nlm.nih.gov/417327	417327	include	Human spongiform encephalopathies in marmoset monkeys (Saguinus sp.)	Peterson DA	Kuru → Tamarin	1978	Tamarins (Saguinus sp.)	18	ic		7	6	0	terminal prion disease	7	4.1	1.5-11		417327-18	1975	1	3	ic	Kuru	340	unique
https://pubmed.ncbi.nlm.nih.gov/417327	417327	include	Human spongiform encephalopathies in marmoset monkeys (Saguinus sp.)	Peterson DA	Kuru → Tamarin	1978	Tamarins (Saguinus sp.)	18	ic		7	6	1	symptom onset	6.6	3.9	1.3-9.7	Kuru (Kabuinampa) → Tamarin (IS-2, WL species); finally inoculated into WL species	417327-18	1975	0	2	ic	Kuru	341	duplicate
https://pubmed.ncbi.nlm.nih.gov/417327	417327	include	Human spongiform encephalopathies in marmoset monkeys (Saguinus sp.)	Peterson DA	Kuru → Tamarin → Tamarin	1978	Tamarins (Saguinus sp.)	19	ic		3	3	0	terminal prion disease	7.8	2.02	6.0-10.0		417327-19	1975	0	3	ic	Kuru	342	unique
https://pubmed.ncbi.nlm.nih.gov/417327	417327	include	Human spongiform encephalopathies in marmoset monkeys (Saguinus sp.)	Peterson DA	Kuru → Tamarin → Tamarin	1978	Tamarins (Saguinus sp.)	19	ic		3	3	0	symptom onset	7.49	1.57	5.97-9.1	Kuru (Kabuinampa) → Tamarin (IS-2, WL species) → Tamarin (FN-2, WL species); finally inoculated into WL species	417327-19	1975	0	2	ic	Kuru	343	duplicate
https://pubmed.ncbi.nlm.nih.gov/417327	417327	include	Human spongiform encephalopathies in marmoset monkeys (Saguinus sp.)	Peterson DA	Kuru	1978	Tamarins (Saguinus sp.)	2	ic		1	1	0	terminal prion disease	26		n/a	Kuru inoculum: Eiro; CT species (CT = cotton-topped tamarin which is currently classified as Sanguinus oedipus)	417327-2	1975	0	3	ic	Kuru	344	unique
https://pubmed.ncbi.nlm.nih.gov/417327	417327	include	Human spongiform encephalopathies in marmoset monkeys (Saguinus sp.)	Peterson DA	Kuru → Tamarin → Tamarin	1978	Tamarins (Saguinus sp.)	20	ic		6	3	0	terminal prion disease	12.5	18.6	1.5-34		417327-20	1975	3	3	ic	Kuru	345	unique
https://pubmed.ncbi.nlm.nih.gov/417327	417327	include	Human spongiform encephalopathies in marmoset monkeys (Saguinus sp.)	Peterson DA	Kuru → Tamarin → Tamarin	1978	Tamarins (Saguinus sp.)	20	ic		6	3	2	symptom onset	11.96	17.9	1.3-32.6	Kuru (Kabuinampa) → Tamarin (IS-2, WL species) → Tamarin (HT-1, CT species); finally inoculated into WL species	417327-20	1975	1	2	ic	Kuru	346	duplicate
https://pubmed.ncbi.nlm.nih.gov/417327	417327	include	Human spongiform encephalopathies in marmoset monkeys (Saguinus sp.)	Peterson DA	Kuru → Tamarin → Tamarin	1978	Tamarins (Saguinus sp.)	21	ic		1	0	1	symptom onset			n/a	Kuru (Kabuinampa) → Tamarin (IS-2, WL species) → Tamarin (HT-2, WL species); finally inoculated into WL species	417327-21	1975	0	2	ic	Kuru	347	unique
https://pubmed.ncbi.nlm.nih.gov/417327	417327	include	Human spongiform encephalopathies in marmoset monkeys (Saguinus sp.)	Peterson DA	Kuru → Tamarin → Tamarin	1978	Tamarins (Saguinus sp.)	22	ic		1	1	0	terminal prion disease	20		n/a		417327-22	1975	0	3	ic	Kuru	348	unique
https://pubmed.ncbi.nlm.nih.gov/417327	417327	include	Human spongiform encephalopathies in marmoset monkeys (Saguinus sp.)	Peterson DA	Kuru → Tamarin → Tamarin	1978	Tamarins (Saguinus sp.)	22	ic		1	1	0	symptom onset	18.6		n/a	Kuru (Kabuinampa) → Tamarin (IS-2, WL species) → Tamarin (HT-2, WL species); finally inoculated into CT species	417327-22	1975	0	2	ic	Kuru	349	duplicate
https://pubmed.ncbi.nlm.nih.gov/417327	417327	include	Human spongiform encephalopathies in marmoset monkeys (Saguinus sp.)	Peterson DA	Kuru → Tamarin → Tamarin → Tamarin	1978	Tamarins (Saguinus sp.)	23	ic		2	0	2	symptom onset			n/a	Kuru (Kabuinampa) → Tamarin (IS-2, WL species) → Tamarin (HT-1, CT species) → Tamarin (Z-1, WL species); finally inoculated into WL species	417327-23	1975	0	2	ic	Kuru	350	unique
https://pubmed.ncbi.nlm.nih.gov/417327	417327	include	Human spongiform encephalopathies in marmoset monkeys (Saguinus sp.)	Peterson DA	Kuru → Tamarin → Tamarin → Tamarin	1978	Tamarins (Saguinus sp.)	24	ic		4	1	0	terminal prion disease	10		n/a		417327-24	1975	3	3	ic	Kuru	351	unique
https://pubmed.ncbi.nlm.nih.gov/417327	417327	include	Human spongiform encephalopathies in marmoset monkeys (Saguinus sp.)	Peterson DA	Kuru → Tamarin → Tamarin → Tamarin	1978	Tamarins (Saguinus sp.)	24	ic		4	1	3	symptom onset	9.97		n/a	Kuru (Kabuinampa) → Tamarin (IS-2, WL species) → Tamarin (HT-1, CT species) → Tamarin (Z-2, WL species); finally inoculated into WL species	417327-24	1975	0	2	ic	Kuru	352	duplicate
https://pubmed.ncbi.nlm.nih.gov/417327	417327	include	Human spongiform encephalopathies in marmoset monkeys (Saguinus sp.)	Peterson DA	Kuru → Tamarin → Tamarin → Tamarin	1978	Tamarins (Saguinus sp.)	25	ic		7	7	0	terminal prion disease	8.4	1.4	6.0-10.0		417327-25	1975	0	3	ic	Kuru	353	unique
https://pubmed.ncbi.nlm.nih.gov/417327	417327	include	Human spongiform encephalopathies in marmoset monkeys (Saguinus sp.)	Peterson DA	Kuru → Tamarin → Tamarin → Tamarin	1978	Tamarins (Saguinus sp.)	25	ic		7	7	0	symptom onset	7.1	1.15	5.7-8.5	Kuru (Kabuinampa) → Tamarin (IS-2, WL species) → Tamarin (FN-2, WL species) → Tamarin (DM-2, WL species) ; finally inoculated into WL species	417327-25	1975	0	2	ic	Kuru	354	duplicate
https://pubmed.ncbi.nlm.nih.gov/417327	417327	include	Human spongiform encephalopathies in marmoset monkeys (Saguinus sp.)	Peterson DA	Kuru → Tamarin → Tamarin → Tamarin → Tamarin	1978	Tamarins (Saguinus sp.)	26	ic		2	0	1	symptom onset			n/a	Kuru (Kabuinampa) → Tamarin (IS-2, WL species) → Tamarin (HT-1, WL species) → Tamarin (Z-2, WL species) → Tamarin (DG-2, WL species); finally inoculated into WL species	417327-26	1975	1	2	ic	Kuru	355	unique
https://pubmed.ncbi.nlm.nih.gov/417327	417327	include	Human spongiform encephalopathies in marmoset monkeys (Saguinus sp.)	Peterson DA	sCJD → Tamarin	1978	Tamarins (Saguinus sp.)	27	ic		4	2	0	terminal prion disease	26	11.3	18-34		417327-27	1975	2	3	ic	CJD	356	unique
https://pubmed.ncbi.nlm.nih.gov/417327	417327	include	Human spongiform encephalopathies in marmoset monkeys (Saguinus sp.)	Peterson DA	sCJD → Tamarin	1978	Tamarins (Saguinus sp.)	27	ic		4	2	2	symptom onset	24.7	12.3	16-33.4	sCJD (Reeson) → Tamarin (JM-1, WL species); finally inoculated into WL species	417327-27	1975	0	2	ic	CJD	357	duplicate
https://pubmed.ncbi.nlm.nih.gov/417327	417327	include	Human spongiform encephalopathies in marmoset monkeys (Saguinus sp.)	Peterson DA	Kuru	1978	Tamarins (Saguinus sp.)	3	ic		1	0	1	terminal prion disease			n/a	Kuru inoculum: Enage; WL species	417327-3	1975	0	3	ic	Kuru	358	unique
https://pubmed.ncbi.nlm.nih.gov/417327	417327	include	Human spongiform encephalopathies in marmoset monkeys (Saguinus sp.)	Peterson DA	Kuru	1978	Tamarins (Saguinus sp.)	4	ic		2	1	1	terminal prion disease	36		n/a	Kuru inoculum: Enage; CT species	417327-4	1975	0	3	ic	Kuru	359	unique
https://pubmed.ncbi.nlm.nih.gov/417327	417327	include	Human spongiform encephalopathies in marmoset monkeys (Saguinus sp.)	Peterson DA	Kuru	1978	Tamarins (Saguinus sp.)	5	ic		2	0	2	terminal prion disease			n/a	Kuru inoculum: Igierakaba, WL species	417327-5	1975	0	3	ic	Kuru	360	unique
https://pubmed.ncbi.nlm.nih.gov/417327	417327	include	Human spongiform encephalopathies in marmoset monkeys (Saguinus sp.)	Peterson DA	Kuru	1978	Tamarins (Saguinus sp.)	6	ic		3	0	3	terminal prion disease			n/a	Kuru inoculum: Kabuinampa, WL species	417327-6	1975	0	3	ic	Kuru	361	unique
https://pubmed.ncbi.nlm.nih.gov/417327	417327	include	Human spongiform encephalopathies in marmoset monkeys (Saguinus sp.)	Peterson DA	Kuru	1978	Tamarins (Saguinus sp.)	7	ic		2	1	1	terminal prion disease	31		n/a	Kuru inoculum: Kabuinampa, CT species	417327-7	1975	0	3	ic	Kuru	362	unique
https://pubmed.ncbi.nlm.nih.gov/417327	417327	include	Human spongiform encephalopathies in marmoset monkeys (Saguinus sp.)	Peterson DA	Kuru	1978	Tamarins (Saguinus sp.)	8	ic		4	1	3	terminal prion disease	94		n/a	Kuru inoculum: Kigea, WL species	417327-8	1975	0	3	ic	Kuru	363	unique
https://pubmed.ncbi.nlm.nih.gov/417327	417327	include	Human spongiform encephalopathies in marmoset monkeys (Saguinus sp.)	Peterson DA	Kuru	1978	Tamarins (Saguinus sp.)	9	ic		2	0	2	terminal prion disease			n/a	Kuru inoculum: Kwase, WL species	417327-9	1975	0	3	ic	Kuru	364	unique
https://pubmed.ncbi.nlm.nih.gov/4200638	4200638	include	Experimental kuru in the chimpanzee. A neuropathological study	Beck E	Kuru → Chimpanzee → Chimpanzee → Chimpanzee	1973	Chimpanzee (Pan troglodytes)	1	multiple	ic/iv	1	1	0	terminal prion disease	12		n/a	2 month duration	4200638-1	1970	0	3	multiple	Kuru	365	unique
https://pubmed.ncbi.nlm.nih.gov/4207047/	4207047	include	Ganglioside Changes in Slow Virus Diseases: Analyses of Chimpanzee Brains Infected With Kuru and Creutzfeldt-Jakob Agents	Yu, R.	Kuru → Chimpanzee	1974	Chimpanzee (Pan troglodytes)	1	multiple	ic/iv	1	1	0	terminal prion disease	18.5		n/a		4207047-1	1970	0	3	multiple	Kuru	366	unique
https://pubmed.ncbi.nlm.nih.gov/4207047/	4207047	include	Ganglioside Changes in Slow Virus Diseases: Analyses of Chimpanzee Brains Infected With Kuru and Creutzfeldt-Jakob Agents	Yu, R.	Kuru → Chimpanzee	1974	Chimpanzee (Pan troglodytes)	1	multiple	ic/iv	1	1	0	symptom onset	16		n/a	ic/iv, (Eiru) kuru → chimp 10^-6	4207047-1	1970	0	2	multiple	Kuru	367	duplicate
https://pubmed.ncbi.nlm.nih.gov/4207047/	4207047	include	Ganglioside Changes in Slow Virus Diseases: Analyses of Chimpanzee Brains Infected With Kuru and Creutzfeldt-Jakob Agents	Yu, R.	Kuru → Chimpanzee	1974	Chimpanzee (Pan troglodytes)	2	multiple	ic/multiple peripheral routes	1	1	0	terminal prion disease	15		n/a		4207047-2	1970	0	3	multiple	Kuru	368	unique
https://pubmed.ncbi.nlm.nih.gov/4207047/	4207047	include	Ganglioside Changes in Slow Virus Diseases: Analyses of Chimpanzee Brains Infected With Kuru and Creutzfeldt-Jakob Agents	Yu, R.	Kuru → Chimpanzee	1974	Chimpanzee (Pan troglodytes)	2	multiple	ic/multiple peripheral routes	1	1	0	symptom onset	14		n/a	ic/multiple peripheral routes, Pool of cells and supernatant fluid obrained from in vitro explant cultures of brain tissues from chimpanzees dying with kuru	4207047-2	1970	0	2	multiple	Kuru	369	duplicate
https://pubmed.ncbi.nlm.nih.gov/4207047/	4207047	include	Ganglioside Changes in Slow Virus Diseases: Analyses of Chimpanzee Brains Infected With Kuru and Creutzfeldt-Jakob Agents	Yu, R.	sCJD	1974	Chimpanzee (Pan troglodytes)	3	multiple	ic/iv	1	1	0	terminal prion disease	20		n/a		4207047-3	1970	0	3	multiple	CJD	370	unique
https://pubmed.ncbi.nlm.nih.gov/4207047/	4207047	include	Ganglioside Changes in Slow Virus Diseases: Analyses of Chimpanzee Brains Infected With Kuru and Creutzfeldt-Jakob Agents	Yu, R.	sCJD	1974	Chimpanzee (Pan troglodytes)	3	multiple	ic/iv	1	1	0	symptom onset	19		n/a	ic/iv, explant cultures of brain cells and supernatant fluids derived from each of two human brain specimens from patients with sCJD	4207047-3	1970	0	2	multiple	CJD	371	duplicate
https://pubmed.ncbi.nlm.nih.gov/4207047/	4207047	include	Ganglioside Changes in Slow Virus Diseases: Analyses of Chimpanzee Brains Infected With Kuru and Creutzfeldt-Jakob Agents	Yu, R.	sCJD	1974	Chimpanzee (Pan troglodytes)	4	multiple	ic/iv	1	1	0	terminal prion disease	12		n/a		4207047-4	1970	0	3	multiple	CJD	372	unique
https://pubmed.ncbi.nlm.nih.gov/4207047/	4207047	include	Ganglioside Changes in Slow Virus Diseases: Analyses of Chimpanzee Brains Infected With Kuru and Creutzfeldt-Jakob Agents	Yu, R.	sCJD	1974	Chimpanzee (Pan troglodytes)	4	multiple	ic/iv	1	1	0	symptom onset	11		n/a	ic/iv, 5% suspension of human brain from a patient dying with sCJD	4207047-4	1970	0	2	multiple	CJD	373	duplicate
https://pubmed.ncbi.nlm.nih.gov/4207302/	4207302	include	Transmission of Kuru and Creutzfeldt-Jakob Disease to Marmoset Monkeys	Peterson, D.	Kuru	1974	Cotton-topped tamarin (Saguinus oedipus)	1	unspecified		5	2	2	terminal prion disease	33.5	3.5	31-36	**Since the publication of this article the primate, Cotton-topped marmoset (Saguinns oedipus), is now called: Cotton-topped tamarin (Saguinus oedipus); unspecified if the inoculation route was ic, ip, and/or iv	4207302-1	1970	1	3	other	Kuru	374	unique
https://pubmed.ncbi.nlm.nih.gov/4207302/	4207302	include	Transmission of Kuru and Creutzfeldt-Jakob Disease to Marmoset Monkeys	Peterson, D.	Kuru	1974	Tamarins (Saguinus sp.)	2	unspecified		17	0	13	terminal prion disease			n/a	**Since the publication of the article the primate, White-lipped marmoset (S.fuscicollis and S.nigricollis), is now called: Saddle-backed tamarin (Saguinus fuscicollis), White-fronted tamarin (Saguinus nigricollis), or White-lipped tamarin (Saguinus labiatus); unspecified if the inoculation route was ic, ip, and/or iv	4207302-2	1970	4	3	other	Kuru	375	unique
https://pubmed.ncbi.nlm.nih.gov/4207302/	4207302	include	Transmission of Kuru and Creutzfeldt-Jakob Disease to Marmoset Monkeys	Peterson, D.	Kuru → Tamarin	1974	Cotton-topped tamarin (Saguinus oedipus)	3	multiple	ic/ip	2	0	0	terminal prion disease			n/a	ic/ip	4207302-3	1970	2	3	multiple	Kuru	376	unique
https://pubmed.ncbi.nlm.nih.gov/4207302/	4207302	include	Transmission of Kuru and Creutzfeldt-Jakob Disease to Marmoset Monkeys	Peterson, D.	Kuru → Tamarin	1974	Tamarins (Saguinus sp.)	4	multiple	ic/ip	28	9	6	terminal prion disease	5.4	3.68	1.5-10	ic/ip	4207302-4	1970	13	3	multiple	Kuru	377	unique
https://pubmed.ncbi.nlm.nih.gov/4207302/	4207302	include	Transmission of Kuru and Creutzfeldt-Jakob Disease to Marmoset Monkeys	Peterson, D.	Kuru → Tamarin	1974	Tamarins (Saguinus sp.)	5	unspecified		2	0	1	terminal prion disease			n/a	unspecified if the inoculation route was ic, ip, and/or iv	4207302-5	1970	1	3	other	Kuru	378	unique
https://pubmed.ncbi.nlm.nih.gov/4207302/	4207302	include	Transmission of Kuru and Creutzfeldt-Jakob Disease to Marmoset Monkeys	Peterson, D.	sCJD	1974	Cotton-topped tamarin (Saguinus oedipus)	6	unspecified		1	0	1	terminal prion disease			n/a	unspecified if the inoculation route was ic, ip, and/or iv	4207302-6	1970	0	3	other	CJD	379	unique
https://pubmed.ncbi.nlm.nih.gov/4207302/	4207302	include	Transmission of Kuru and Creutzfeldt-Jakob Disease to Marmoset Monkeys	Peterson, D.	sCJD	1974	Tamarins (Saguinus sp.)	7	unspecified		7	1	4	terminal prion disease	43		n/a	unspecified if the inoculation route was ic, ip, and/or iv	4207302-7	1970	2	3	other	CJD	380	unique
https://pubmed.ncbi.nlm.nih.gov/4207302/	4207302	include	Transmission of Kuru and Creutzfeldt-Jakob Disease to Marmoset Monkeys	Peterson, D.	sCJD → Tamarin	1974	Tamarins (Saguinus sp.)	8	multiple	ic/ip	2	0	1	terminal prion disease			n/a	ic/ip	4207302-8	1970	1	3	multiple	CJD	381	unique
https://pubmed.ncbi.nlm.nih.gov/4611512	4611512	include	Transmission of experimental subacute spongiform encephalopathy (Creutzfeldzt-Jakob disease) from chimpanzee to chimpanzee	Cathala F	sCJD → Chimpanzee	1973	Chimpanzee (Pan troglodytes)	1	multiple	ic/iv	1	1	0	terminal prion disease	12		n/a		4611512-1	1970	0	3	multiple	CJD	382	unique
https://pubmed.ncbi.nlm.nih.gov/4611512	4611512	include	Transmission of experimental subacute spongiform encephalopathy (Creutzfeldzt-Jakob disease) from chimpanzee to chimpanzee	Cathala F	sCJD → Chimpanzee	1973	Chimpanzee (Pan troglodytes)	1	multiple	ic/iv	1	1	0	symptom onset	11		n/a		4611512-1	1970	0	2	multiple	CJD	383	duplicate
https://pubmed.ncbi.nlm.nih.gov/4623139/	4623139	include	Transmission of Scrapie to the Cynomolgus Monkey (Macaca Fascicularis)	Gibbs, C.	Scrapie → Goat → Mouse	1972	Cynomolgus macaque (Macaca fascicularis)	1	multiple	ic/iv/ip/im/sc	1	1	0	terminal prion disease	67.5		n/a		4623139-1	1970	0	3	multiple	other	384	unique
https://pubmed.ncbi.nlm.nih.gov/4623139/	4623139	include	Transmission of Scrapie to the Cynomolgus Monkey (Macaca Fascicularis)	Gibbs, C.	Scrapie → Goat → Mouse	1972	Cynomolgus macaque (Macaca fascicularis)	1	multiple	ic/iv/ip/im/sc	1	1	0	symptom onset	65		n/a	ic/iv/ip/im/sc	4623139-1	1970	0	2	multiple	other	385	duplicate
https://pubmed.ncbi.nlm.nih.gov/4632275/	4632275	exclude	Transmission of Kuru From Man to Rhesus Monkey (Macaca Mulatta) 8 and One-Half Years After Inoculation	Gajdusek, D.	Kuru	1972	Chimpanzee (Pan troglodytes)	1	multiple	ic/iv	1	1	0	terminal prion disease	34		n/a	A2 was excluded due to inconsistencies reporting the inoculation route across papers	4632275-1	1970	0	3	multiple	Kuru	386	duplicate
https://pubmed.ncbi.nlm.nih.gov/4632275/	4632275	exclude	Transmission of Kuru From Man to Rhesus Monkey (Macaca Mulatta) 8 and One-Half Years After Inoculation	Gajdusek, D.	Kuru	1972	Chimpanzee (Pan troglodytes)	1	multiple	ic/iv	1	1	0	symptom onset	30		n/a	ic/iv; A2 was excluded due to inconsistencies reporting the inoculation route across papers	4632275-1	1970	0	2	multiple	Kuru	387	duplicate
https://pubmed.ncbi.nlm.nih.gov/4632275/	4632275	include	Transmission of Kuru From Man to Rhesus Monkey (Macaca Mulatta) 8 and One-Half Years After Inoculation	Gajdusek, D.	Kuru	1972	Rhesus macaque (Macaca mulatta)	2	multiple	ic/iv	5	1	0	terminal prion disease	103.5		n/a		4632275-2	1970	4	3	multiple	Kuru	388	unique
https://pubmed.ncbi.nlm.nih.gov/4632275/	4632275	include	Transmission of Kuru From Man to Rhesus Monkey (Macaca Mulatta) 8 and One-Half Years After Inoculation	Gajdusek, D.	Kuru	1972	Rhesus macaque (Macaca mulatta)	2	multiple	ic/iv	5	1	1	symptom onset	101		n/a	ic/iv	4632275-2	1970	3	2	multiple	Kuru	389	duplicate
https://pubmed.ncbi.nlm.nih.gov/4632275/	4632275	include	Transmission of Kuru From Man to Rhesus Monkey (Macaca Mulatta) 8 and One-Half Years After Inoculation	Gajdusek, D.	Kuru	1972	Cynomolgus macaque (Macaca fascicularis)	3	multiple	ic/iv	4	0	4	symptom onset			n/a	ic/iv	4632275-3	1970	0	2	multiple	Kuru	390	unique
https://pubmed.ncbi.nlm.nih.gov/4632275/	4632275	include	Transmission of Kuru From Man to Rhesus Monkey (Macaca Mulatta) 8 and One-Half Years After Inoculation	Gajdusek, D.	Kuru	1972	African green (Chlorocebus aethiops)	4	multiple	ic/iv	3	0	3	symptom onset			n/a	ic/iv	4632275-4	1970	0	2	multiple	Kuru	391	unique
https://pubmed.ncbi.nlm.nih.gov/4903507/	4903507	exclude	Creutzfeldt-Jakob Disease. The Neuropathology of a Transmission Experiment	Beck, E.	sCJD	1969	Chimpanzee (Pan troglodytes)	1	multiple	ic/iv	2	1	0	terminal prion disease	15		n/a		4903507-1	1965	1	3	multiple	CJD	392	duplicate
https://pubmed.ncbi.nlm.nih.gov/4903507/	4903507	exclude	Creutzfeldt-Jakob Disease. The Neuropathology of a Transmission Experiment	Beck, E.	sCJD	1969	Chimpanzee (Pan troglodytes)	1	multiple	ic/iv	2	2	0	symptom onset	12.5	0.7	44178.0	inoculated ic/iv, inoculated with sCJD case #1: Patient 1 R.R.	4903507-1	1965	0	2	multiple	CJD	393	duplicate
https://pubmed.ncbi.nlm.nih.gov/4903507/	4903507	exclude	Creutzfeldt-Jakob Disease. The Neuropathology of a Transmission Experiment	Beck, E.	sCJD	1969	Chimpanzee (Pan troglodytes)	2	multiple	ic/iv	1	1	0	terminal prion disease	16		n/a		4903507-2	1965	0	3	multiple	CJD	394	duplicate
https://pubmed.ncbi.nlm.nih.gov/4903507/	4903507	exclude	Creutzfeldt-Jakob Disease. The Neuropathology of a Transmission Experiment	Beck, E.	sCJD	1969	Chimpanzee (Pan troglodytes)	2	multiple	ic/iv	1	1	0	symptom onset	14.5		n/a	inoculated ic/iv; inoculated with sCJD case #2: Patient A.T.; 14m was used in Gajdusek 1971 for chimpanzee A81	4903507-2	1965	0	2	multiple	CJD	395	duplicate
https://pubmed.ncbi.nlm.nih.gov/4903507/	4903507	exclude	Creutzfeldt-Jakob Disease. The Neuropathology of a Transmission Experiment	Beck, E.	sCJD→ Chimpanzee	1969	Chimpanzee (Pan troglodytes)	3	multiple	ic/iv	1	1	0	symptom onset	13		n/a	inoculated ic/iv; inoculated with chimpanzee A54	4903507-3	1965	0	2	multiple	CJD	396	duplicate
https://pubmed.ncbi.nlm.nih.gov/4925307/	4925307	include	Experimental Spongiform Encephalopathy (Creutzfeldt-Jakob Disease) in Chimpanzees. Electron Microscopic Studies	Lampert, P.	sCJD	1971	Chimpanzee (Pan troglodytes)	1	multiple	ic/iv	4	4	0	terminal prion disease	14.9	1.03	13.5-16		4925307-1	1970	0	3	multiple	CJD	397	unique
https://pubmed.ncbi.nlm.nih.gov/4925307/	4925307	include	Experimental Spongiform Encephalopathy (Creutzfeldt-Jakob Disease) in Chimpanzees. Electron Microscopic Studies	Lampert, P.	sCJD	1971	Chimpanzee (Pan troglodytes)	1	multiple	ic/iv	4	4	0	symptom onset	13.3	0.96	44179.0	ic/iv	4925307-1	1970	0	2	multiple	CJD	398	duplicate
https://pubmed.ncbi.nlm.nih.gov/4925307/	4925307	include	Experimental Spongiform Encephalopathy (Creutzfeldt-Jakob Disease) in Chimpanzees. Electron Microscopic Studies	Lampert, P.	sCJD → Chimpanzee	1971	Chimpanzee (Pan troglodytes)	2	multiple	ic/iv	1	1	0	terminal prion disease	15		n/a		4925307-2	1970	0	3	multiple	CJD	399	unique
https://pubmed.ncbi.nlm.nih.gov/4925307/	4925307	include	Experimental Spongiform Encephalopathy (Creutzfeldt-Jakob Disease) in Chimpanzees. Electron Microscopic Studies	Lampert, P.	sCJD → Chimpanzee	1971	Chimpanzee (Pan troglodytes)	2	multiple	ic/iv	1	1	0	symptom onset	13		n/a	inoculated ic/iv; inoculated with chimpanzee A54	4925307-2	1970	0	2	multiple	CJD	400	duplicate
https://pubmed.ncbi.nlm.nih.gov/4978020/	4978020	exclude	Experimental Kuru Encephalopathy in Chimpanzees and Spider monkeys Electron Microscopic Studies	Lampert, P.	Kuru	1969	Chimpanzee (Pan troglodytes)	1	ic		1	1	0	terminal prion disease	21		n/a		4978020-1	1965	0	3	ic	Kuru	401	duplicate
https://pubmed.ncbi.nlm.nih.gov/4978020/	4978020	exclude	Experimental Kuru Encephalopathy in Chimpanzees and Spider monkeys Electron Microscopic Studies	Lampert, P.	Kuru	1969	Chimpanzee (Pan troglodytes)	1	ic		1	1	0	symptom onset	16		n/a	inoculated with 0.4mL 10% Kuru brain suspension	4978020-1	1965	0	2	ic	Kuru	402	duplicate
https://pubmed.ncbi.nlm.nih.gov/4978020/	4978020	exclude	Experimental Kuru Encephalopathy in Chimpanzees and Spider monkeys Electron Microscopic Studies	Lampert, P.	Kuru	1969	Chimpanzee (Pan troglodytes)	2	ic		1	1	0	terminal prion disease	25		n/a		4978020-2	1965	0	3	ic	Kuru	403	duplicate
https://pubmed.ncbi.nlm.nih.gov/4978020/	4978020	exclude	Experimental Kuru Encephalopathy in Chimpanzees and Spider monkeys Electron Microscopic Studies	Lampert, P.	Kuru	1969	Chimpanzee (Pan troglodytes)	2	ic		1	1	0	symptom onset	19		n/a	inoculated with 0.3mL 10% Kuru brain suspension	4978020-2	1965	0	2	ic	Kuru	404	duplicate
https://pubmed.ncbi.nlm.nih.gov/4978020/	4978020	exclude	Experimental Kuru Encephalopathy in Chimpanzees and Spider monkeys Electron Microscopic Studies	Lampert, P.	Kuru	1969	Chimpanzee (Pan troglodytes)	3	ic		1	1	0	terminal prion disease	24		n/a		4978020-3	1965	0	3	ic	Kuru	405	duplicate
https://pubmed.ncbi.nlm.nih.gov/4978020/	4978020	exclude	Experimental Kuru Encephalopathy in Chimpanzees and Spider monkeys Electron Microscopic Studies	Lampert, P.	Kuru	1969	Chimpanzee (Pan troglodytes)	3	ic		1	1	0	symptom onset	18		n/a	inoculated with 0.2mL 10% Kuru brain suspension	4978020-3	1965	0	2	ic	Kuru	406	duplicate
https://pubmed.ncbi.nlm.nih.gov/4978020/	4978020	include	Experimental Kuru Encephalopathy in Chimpanzees and Spider monkeys Electron Microscopic Studies	Lampert, P.	Kuru → Chimpanzee	1969	Chimpanzee (Pan troglodytes)	4	multiple	ic/iv	1	1	0	terminal prion disease	16		n/a		4978020-4	1965	0	3	multiple	Kuru	407	unique
https://pubmed.ncbi.nlm.nih.gov/4978020/	4978020	include	Experimental Kuru Encephalopathy in Chimpanzees and Spider monkeys Electron Microscopic Studies	Lampert, P.	Kuru → Chimpanzee	1969	Chimpanzee (Pan troglodytes)	4	multiple	ic/iv	1	1	0	symptom onset	15		n/a	inoculated ic/iv with chimpanzee A16 brain suspension diluted to 10^-2, Kuru → 3rd passage Chimpanzee	4978020-4	1965	0	2	multiple	Kuru	408	duplicate
https://pubmed.ncbi.nlm.nih.gov/4978020/	4978020	include	Experimental Kuru Encephalopathy in Chimpanzees and Spider monkeys Electron Microscopic Studies	Lampert, P.	Kuru → Chimpanzee	1969	Chimpanzee (Pan troglodytes)	5	multiple	ic/iv	1	1	0	terminal prion disease	19		n/a		4978020-5	1965	0	3	multiple	Kuru	409	unique
https://pubmed.ncbi.nlm.nih.gov/4978020/	4978020	include	Experimental Kuru Encephalopathy in Chimpanzees and Spider monkeys Electron Microscopic Studies	Lampert, P.	Kuru → Chimpanzee	1969	Chimpanzee (Pan troglodytes)	5	multiple	ic/iv	1	1	0	symptom onset	15		n/a	inoculated ic/iv with chimpanzee A16 brain suspension diluted to 10^-6, Kuru → 3rd passage Chimpanzee	4978020-5	1965	0	2	multiple	Kuru	410	duplicate
https://pubmed.ncbi.nlm.nih.gov/4978020/	4978020	include	Experimental Kuru Encephalopathy in Chimpanzees and Spider monkeys Electron Microscopic Studies	Lampert, P.	Kuru → Chimpanzee	1969	Chimpanzee (Pan troglodytes)	6	multiple	ic/iv	1	1	0	terminal prion disease	15		n/a		4978020-6	1965	0	3	multiple	Kuru	411	unique
https://pubmed.ncbi.nlm.nih.gov/4978020/	4978020	include	Experimental Kuru Encephalopathy in Chimpanzees and Spider monkeys Electron Microscopic Studies	Lampert, P.	Kuru → Chimpanzee	1969	Chimpanzee (Pan troglodytes)	6	multiple	ic/iv	1	1	0	symptom onset	12		n/a	inoculated ic/iv with 10% brain suspension from chimpanzee A16 heated to 85C for 30 mins, Kuru → 3rd passage Chimpanzee	4978020-6	1965	0	2	multiple	Kuru	412	duplicate
https://pubmed.ncbi.nlm.nih.gov/4978020/	4978020	include	Experimental Kuru Encephalopathy in Chimpanzees and Spider monkeys Electron Microscopic Studies	Lampert, P.	Kuru → Chimpanzee	1969	Chimpanzee (Pan troglodytes)	7	multiple	iv/sc/ip/im	1	1	0	terminal prion disease	19		n/a		4978020-7	1965	0	3	multiple	Kuru	413	unique
https://pubmed.ncbi.nlm.nih.gov/4978020/	4978020	include	Experimental Kuru Encephalopathy in Chimpanzees and Spider monkeys Electron Microscopic Studies	Lampert, P.	Kuru → Chimpanzee	1969	Chimpanzee (Pan troglodytes)	7	multiple	iv/sc/ip/im	1	1	0	symptom onset	13		n/a	inoculated iv/sc/ip/im with 1.5mL 10% brain suspension of chimpanzee A1, Kuru → 3rd passage Chimpanzee	4978020-7	1965	0	2	multiple	Kuru	414	duplicate
https://pubmed.ncbi.nlm.nih.gov/4978020/	4978020	exclude	Experimental Kuru Encephalopathy in Chimpanzees and Spider monkeys Electron Microscopic Studies	Lampert, P.	Kuru → Chimpanzee	1969	Spider monkey (Ateles geoffroyi)	8	multiple	ic/iv/ip	2	2	0	terminal prion disease	29.5	0.7	29-30		4978020-8	1965	0	3	multiple	Kuru	415	duplicate
https://pubmed.ncbi.nlm.nih.gov/4978020/	4978020	exclude	Experimental Kuru Encephalopathy in Chimpanzees and Spider monkeys Electron Microscopic Studies	Lampert, P.	Kuru → Chimpanzee	1969	Spider monkey (Ateles geoffroyi)	8	multiple	ic/iv/ip	2	2	0	symptom onset	24.5	2.1	23-26	inoculated ic/iv/ip with 10% brain suspension of chimpanzee A1	4978020-8	1965	0	2	multiple	Kuru	416	duplicate
https://pubmed.ncbi.nlm.nih.gov/4988714	4988714	include	Transmissible mink encephalopathy: experimental transmission to the squirrel monkey	Eckroade RJ	TME → Rhesus macaque	1970	Squirrel monkey (Saimiri sciureus)	1	multiple	ic/iv	1	1	0	terminal prion disease	14		n/a		4988714-1	1970	0	3	multiple	other	417	unique
https://pubmed.ncbi.nlm.nih.gov/4988714	4988714	include	Transmissible mink encephalopathy: experimental transmission to the squirrel monkey	Eckroade RJ	TME → Rhesus macaque	1970	Squirrel monkey (Saimiri sciureus)	1	multiple	ic/iv	1	1	0	symptom onset	11		n/a		4988714-1	1970	0	2	multiple	other	418	duplicate
https://pubmed.ncbi.nlm.nih.gov/4988714	4988714	include	Transmissible mink encephalopathy: experimental transmission to the squirrel monkey	Eckroade RJ	TME → Rhesus macaque	1970	Squirrel monkey (Saimiri sciureus)	2	multiple	ic/ip	2	2	0	symptom onset	11		n/a		4988714-2	1970	0	2	multiple	other	419	unique
https://pubmed.ncbi.nlm.nih.gov/4994933/	4994933	include	Transmission of two subacute spongiform encephalopathies of man (kuru and Creutzfeldt–Jakob disease) to new world monkeys.	Gajdusek, D.	Kuru	1971	Chimpanzee (Pan troglodytes)	1	ic		6	6	0	terminal prion disease	28.2	8.3	21-44	Chimpanzee A2 was thrown out due to inconsistencies in inoculation route. According to Gajdusek 1972, A2 was IC/IV. But in all the other Gajdusek papers A2 was IC. A19 amd A5 were thrown out because incubation months were inconsistent between papers (Gajdusek 1969 and 1967)	4994933-1	1970	0	3	ic	Kuru	420	unique
https://pubmed.ncbi.nlm.nih.gov/4994933/	4994933	include	Transmission of two subacute spongiform encephalopathies of man (kuru and Creutzfeldt–Jakob disease) to new world monkeys.	Gajdusek, D.	Kuru	1971	Chimpanzee (Pan troglodytes)	1	ic		6	6	0	symptom onset	21.7	8.2	16-38	Chimpanzee A2 was thrown out due to inconsistencies in inoculation route. According to Gajdusek 1972, A2 was IC/IV. But in all the other Gajdusek papers A2 was IC. A19 amd A5 were thrown out because incubation months were inconsistent between papers (Gajdusek 1969 and 1967)	4994933-1	1970	0	2	ic	Kuru	421	duplicate
https://pubmed.ncbi.nlm.nih.gov/4994933/	4994933	include	Transmission of two subacute spongiform encephalopathies of man (kuru and Creutzfeldt–Jakob disease) to new world monkeys.	Gajdusek, D.	Kuru → Chimpanzee → Spider monkey	1971	Spider monkey (Ateles geoffroyi)	10	multiple	ic/iv	1	1	0	terminal prion disease	18		n/a		4994933-10	1970	0	3	multiple	Kuru	422	unique
https://pubmed.ncbi.nlm.nih.gov/4994933/	4994933	include	Transmission of two subacute spongiform encephalopathies of man (kuru and Creutzfeldt–Jakob disease) to new world monkeys.	Gajdusek, D.	Kuru → Chimpanzee → Spider monkey	1971	Spider monkey (Ateles geoffroyi)	10	multiple	ic/iv	1	1	0	symptom onset	16		n/a	inoculated intracerebral and intravenious	4994933-10	1970	0	2	multiple	Kuru	423	duplicate
https://pubmed.ncbi.nlm.nih.gov/4994933/	4994933	include	Transmission of two subacute spongiform encephalopathies of man (kuru and Creutzfeldt–Jakob disease) to new world monkeys.	Gajdusek, D.	Kuru → Chimpanzee	1971	Chimpanzee (Pan troglodytes)	11	ic		1	1	0	terminal prion disease	13		n/a		4994933-11	1970	0	3	ic	Kuru	424	unique
https://pubmed.ncbi.nlm.nih.gov/4994933/	4994933	include	Transmission of two subacute spongiform encephalopathies of man (kuru and Creutzfeldt–Jakob disease) to new world monkeys.	Gajdusek, D.	Kuru → Chimpanzee	1971	Chimpanzee (Pan troglodytes)	11	ic		1	1	0	symptom onset	11		n/a		4994933-11	1970	0	2	ic	Kuru	425	duplicate
https://pubmed.ncbi.nlm.nih.gov/4994933/	4994933	exclude	Transmission of two subacute spongiform encephalopathies of man (kuru and Creutzfeldt–Jakob disease) to new world monkeys.	Gajdusek, D.	Kuru → Chimpanzee	1971	Spider monkey (Ateles geoffroyi)	12	multiple	ic/iv	1	1	0	terminal prion disease	29		n/a		4994933-12	1970	0	3	multiple	Kuru	426	duplicate
https://pubmed.ncbi.nlm.nih.gov/4994933/	4994933	exclude	Transmission of two subacute spongiform encephalopathies of man (kuru and Creutzfeldt–Jakob disease) to new world monkeys.	Gajdusek, D.	Kuru → Chimpanzee	1971	Spider monkey (Ateles geoffroyi)	12	multiple	ic/iv	1	1	0	symptom onset	28		n/a	inoculated ic and iv; Kuru → Chimpanzee → Chimpanzee	4994933-12	1970	0	2	multiple	Kuru	427	duplicate
https://pubmed.ncbi.nlm.nih.gov/4994933/	4994933	exclude	Transmission of two subacute spongiform encephalopathies of man (kuru and Creutzfeldt–Jakob disease) to new world monkeys.	Gajdusek, D.	sCJD	1971	Chimpanzee (Pan troglodytes)	13	multiple	ic/iv	2	2	0	terminal prion disease	13.8	0.4	13.5-14		4994933-13	1970	0	3	multiple	CJD	428	duplicate
https://pubmed.ncbi.nlm.nih.gov/4994933/	4994933	exclude	Transmission of two subacute spongiform encephalopathies of man (kuru and Creutzfeldt–Jakob disease) to new world monkeys.	Gajdusek, D.	sCJD	1971	Chimpanzee (Pan troglodytes)	13	multiple	ic/iv	2	2	0	symptom onset	12.5	0.7	44178.0	inoculated intracerebral and intravenious	4994933-13	1970	0	2	multiple	CJD	429	duplicate
https://pubmed.ncbi.nlm.nih.gov/4994933/	4994933	include	Transmission of two subacute spongiform encephalopathies of man (kuru and Creutzfeldt–Jakob disease) to new world monkeys.	Gajdusek, D.	sCJD → Chimpanzee	1971	Squirrel monkey (Saimiri sciureus)	14	ic		2	2	0	terminal prion disease	16	8.49	44126.0		4994933-14	1970	0	3	ic	CJD	430	unique
https://pubmed.ncbi.nlm.nih.gov/4994933/	4994933	include	Transmission of two subacute spongiform encephalopathies of man (kuru and Creutzfeldt–Jakob disease) to new world monkeys.	Gajdusek, D.	sCJD → Chimpanzee	1971	Squirrel monkey (Saimiri sciureus)	14	ic		2	2	0	symptom onset	14	7.1	44093.0		4994933-14	1970	0	2	ic	CJD	431	duplicate
https://pubmed.ncbi.nlm.nih.gov/4994933/	4994933	include	Transmission of two subacute spongiform encephalopathies of man (kuru and Creutzfeldt–Jakob disease) to new world monkeys.	Gajdusek, D.	sCJD → Chimpanzee	1971	Common woolly monkey (Lagothrix lagothricha)	15	multiple	ic/iv	1	1	0	symptom onset	21		n/a	inoculated intracerebral and intravenious	4994933-15	1970	0	2	multiple	CJD	432	unique
https://pubmed.ncbi.nlm.nih.gov/4994933/	4994933	include	Transmission of two subacute spongiform encephalopathies of man (kuru and Creutzfeldt–Jakob disease) to new world monkeys.	Gajdusek, D.	Kuru	1971	Capuchin monkey (Cebus sp.)	16	ic		1	1	0	terminal prion disease	46		n/a		4994933-16	1970	0	3	ic	Kuru	433	unique
https://pubmed.ncbi.nlm.nih.gov/4994933/	4994933	include	Transmission of two subacute spongiform encephalopathies of man (kuru and Creutzfeldt–Jakob disease) to new world monkeys.	Gajdusek, D.	Kuru	1971	Capuchin monkey (Cebus sp.)	16	ic		1	1	0	symptom onset	45		n/a		4994933-16	1970	0	2	ic	Kuru	434	duplicate
https://pubmed.ncbi.nlm.nih.gov/4994933/	4994933	include	Transmission of two subacute spongiform encephalopathies of man (kuru and Creutzfeldt–Jakob disease) to new world monkeys.	Gajdusek, D.	Kuru	1971	Squirrel monkey (Saimiri sciureus)	17	ic		1	1	0	terminal prion disease	26.5		n/a		4994933-17	1970	0	3	ic	Kuru	435	unique
https://pubmed.ncbi.nlm.nih.gov/4994933/	4994933	include	Transmission of two subacute spongiform encephalopathies of man (kuru and Creutzfeldt–Jakob disease) to new world monkeys.	Gajdusek, D.	Kuru	1971	Squirrel monkey (Saimiri sciureus)	17	ic		1	1	0	symptom onset	25		n/a		4994933-17	1970	0	2	ic	Kuru	436	duplicate
https://pubmed.ncbi.nlm.nih.gov/4994933/	4994933	include	Transmission of two subacute spongiform encephalopathies of man (kuru and Creutzfeldt–Jakob disease) to new world monkeys.	Gajdusek, D.	Kuru	1971	Spider monkey (Ateles geoffroyi)	18	multiple	ic/iv	1	1	0	terminal prion disease	24.5		n/a		4994933-18	1970	0	3	multiple	Kuru	437	unique
https://pubmed.ncbi.nlm.nih.gov/4994933/	4994933	include	Transmission of two subacute spongiform encephalopathies of man (kuru and Creutzfeldt–Jakob disease) to new world monkeys.	Gajdusek, D.	Kuru	1971	Spider monkey (Ateles geoffroyi)	18	multiple	ic/iv	1	1	0	symptom onset	23		n/a	inoculated intracerebral and intravenious	4994933-18	1970	0	2	multiple	Kuru	438	duplicate
https://pubmed.ncbi.nlm.nih.gov/4994933/	4994933	include	Transmission of two subacute spongiform encephalopathies of man (kuru and Creutzfeldt–Jakob disease) to new world monkeys.	Gajdusek, D.	sCJD	1971	Squirrel monkey (Saimiri sciureus)	19	ic		1	1	0	terminal prion disease	26.5		n/a		4994933-19	1970	0	3	ic	CJD	439	unique
https://pubmed.ncbi.nlm.nih.gov/4994933/	4994933	include	Transmission of two subacute spongiform encephalopathies of man (kuru and Creutzfeldt–Jakob disease) to new world monkeys.	Gajdusek, D.	sCJD	1971	Squirrel monkey (Saimiri sciureus)	19	ic		1	1	0	symptom onset	25		n/a		4994933-19	1970	0	2	ic	CJD	440	duplicate
https://pubmed.ncbi.nlm.nih.gov/4994933/	4994933	include	Transmission of two subacute spongiform encephalopathies of man (kuru and Creutzfeldt–Jakob disease) to new world monkeys.	Gajdusek, D.	Kuru (centrifuged at 5,000rpm/60')	1971	Chimpanzee (Pan troglodytes)	2	ic		1	1	0	terminal prion disease	24		n/a		4994933-2	1970	0	3	ic	Kuru	441	unique
https://pubmed.ncbi.nlm.nih.gov/4994933/	4994933	include	Transmission of two subacute spongiform encephalopathies of man (kuru and Creutzfeldt–Jakob disease) to new world monkeys.	Gajdusek, D.	Kuru (centrifuged at 5,000rpm/60')	1971	Chimpanzee (Pan troglodytes)	2	ic		1	1	0	symptom onset	18		n/a	inoculated with 10^-1 brain suspension centrifuged at 5,000rpm/60'	4994933-2	1970	0	2	ic	Kuru	442	duplicate
https://pubmed.ncbi.nlm.nih.gov/4994933/	4994933	include	Transmission of two subacute spongiform encephalopathies of man (kuru and Creutzfeldt–Jakob disease) to new world monkeys.	Gajdusek, D.	sCJD	1971	Spider monkey (Ateles geoffroyi)	20	ic		1	1	0	terminal prion disease	27.5		n/a		4994933-20	1970	0	3	ic	CJD	443	unique
https://pubmed.ncbi.nlm.nih.gov/4994933/	4994933	include	Transmission of two subacute spongiform encephalopathies of man (kuru and Creutzfeldt–Jakob disease) to new world monkeys.	Gajdusek, D.	sCJD	1971	Spider monkey (Ateles geoffroyi)	20	ic		1	1	0	symptom onset	25		n/a		4994933-20	1970	0	2	ic	CJD	444	duplicate
https://pubmed.ncbi.nlm.nih.gov/4994933/	4994933	include	Transmission of two subacute spongiform encephalopathies of man (kuru and Creutzfeldt–Jakob disease) to new world monkeys.	Gajdusek, D.	Kuru (brain suspension was filtered with 450mu millipore filter)	1971	Chimpanzee (Pan troglodytes)	3	ic		1	1	0	terminal prion disease	6		n/a		4994933-3	1970	0	3	ic	Kuru	445	unique
https://pubmed.ncbi.nlm.nih.gov/4994933/	4994933	include	Transmission of two subacute spongiform encephalopathies of man (kuru and Creutzfeldt–Jakob disease) to new world monkeys.	Gajdusek, D.	Kuru (brain suspension was filtered with 450mu millipore filter)	1971	Chimpanzee (Pan troglodytes)	3	ic		1	1	0	symptom onset	19		n/a	Kuru brain suspension was filtered with 450mu millipore filter	4994933-3	1970	0	2	ic	Kuru	446	duplicate
https://pubmed.ncbi.nlm.nih.gov/4994933/	4994933	include	Transmission of two subacute spongiform encephalopathies of man (kuru and Creutzfeldt–Jakob disease) to new world monkeys.	Gajdusek, D.	Kuru	1971	Chimpanzee (Pan troglodytes)	4	multiple	ic/iv	2	1	0	terminal prion disease	25		n/a		4994933-4	1970	1	3	multiple	Kuru	447	unique
https://pubmed.ncbi.nlm.nih.gov/4994933/	4994933	include	Transmission of two subacute spongiform encephalopathies of man (kuru and Creutzfeldt–Jakob disease) to new world monkeys.	Gajdusek, D.	Kuru	1971	Chimpanzee (Pan troglodytes)	4	multiple	ic/iv	2	2	0	symptom onset	20.5	4.9	17-24	inoculated intracerebral and intravenious, (A7 and A8 were thrown out because the animal ID's were inconsistent/switched in Gajdusek 1967 and Gajdusek 1969)	4994933-4	1970	0	2	multiple	Kuru	448	duplicate
https://pubmed.ncbi.nlm.nih.gov/4994933/	4994933	include	Transmission of two subacute spongiform encephalopathies of man (kuru and Creutzfeldt–Jakob disease) to new world monkeys.	Gajdusek, D.	Kuru (brain suspension was heated to 85C/30min)	1971	Chimpanzee (Pan troglodytes)	5	multiple	ic/iv	1	1	0	terminal prion disease	41		n/a		4994933-5	1970	0	3	multiple	Kuru	449	unique
https://pubmed.ncbi.nlm.nih.gov/4994933/	4994933	include	Transmission of two subacute spongiform encephalopathies of man (kuru and Creutzfeldt–Jakob disease) to new world monkeys.	Gajdusek, D.	Kuru (brain suspension was heated to 85C/30min)	1971	Chimpanzee (Pan troglodytes)	5	multiple	ic/iv	1	1	0	symptom onset	39		n/a	inoculated intracerebral and intravenious, kuru brain suspension was heated to 85C/30min	4994933-5	1970	0	2	multiple	Kuru	450	duplicate
https://pubmed.ncbi.nlm.nih.gov/4994933/	4994933	include	Transmission of two subacute spongiform encephalopathies of man (kuru and Creutzfeldt–Jakob disease) to new world monkeys.	Gajdusek, D.	Kuru (brain suspension was filtered through a 220mu gradacol)	1971	Chimpanzee (Pan troglodytes)	6	multiple	ic/iv	1	1	0	terminal prion disease	16		n/a		4994933-6	1970	0	3	multiple	Kuru	451	unique
https://pubmed.ncbi.nlm.nih.gov/4994933/	4994933	include	Transmission of two subacute spongiform encephalopathies of man (kuru and Creutzfeldt–Jakob disease) to new world monkeys.	Gajdusek, D.	Kuru (brain suspension was filtered through a 220mu gradacol)	1971	Chimpanzee (Pan troglodytes)	6	multiple	ic/iv	1	1	0	symptom onset	14		n/a	inoculated intracerebral and intravenious, kuru brain suspension was filtered through a 220mu gradacol	4994933-6	1970	0	2	multiple	Kuru	452	duplicate
https://pubmed.ncbi.nlm.nih.gov/4994933/	4994933	include	Transmission of two subacute spongiform encephalopathies of man (kuru and Creutzfeldt–Jakob disease) to new world monkeys.	Gajdusek, D.	Kuru	1971	Chimpanzee (Pan troglodytes)	7	multiple	ic/iv/ip/sc/im	1	1	0	terminal prion disease	19		n/a		4994933-7	1970	0	3	multiple	Kuru	453	unique
https://pubmed.ncbi.nlm.nih.gov/4994933/	4994933	include	Transmission of two subacute spongiform encephalopathies of man (kuru and Creutzfeldt–Jakob disease) to new world monkeys.	Gajdusek, D.	Kuru	1971	Chimpanzee (Pan troglodytes)	7	multiple	ic/iv/ip/sc/im	1	1	0	symptom onset	18		n/a	inoculated ic, ip, iv, sc and im	4994933-7	1970	0	2	multiple	Kuru	454	duplicate
https://pubmed.ncbi.nlm.nih.gov/4994933/	4994933	exclude	Transmission of two subacute spongiform encephalopathies of man (kuru and Creutzfeldt–Jakob disease) to new world monkeys.	Gajdusek, D.	Kuru → Chimpanzee	1971	Spider monkey (Ateles geoffroyi)	8	multiple	ic/iv	2	2	0	terminal prion disease	29.5	0.7	29-30		4994933-8	1970	0	3	multiple	Kuru	455	duplicate
https://pubmed.ncbi.nlm.nih.gov/4994933/	4994933	exclude	Transmission of two subacute spongiform encephalopathies of man (kuru and Creutzfeldt–Jakob disease) to new world monkeys.	Gajdusek, D.	Kuru → Chimpanzee	1971	Spider monkey (Ateles geoffroyi)	8	multiple	ic/iv	2	2	0	symptom onset	24.5	2.1	23-26	inoculated intracerebral and intravenious	4994933-8	1970	0	2	multiple	Kuru	456	duplicate
https://pubmed.ncbi.nlm.nih.gov/4994933/	4994933	include	Transmission of two subacute spongiform encephalopathies of man (kuru and Creutzfeldt–Jakob disease) to new world monkeys.	Gajdusek, D.	Kuru → Chimpanzee → Spider monkey	1971	Squirrel monkey (Saimiri sciureus)	9	ic		1	1	0	terminal prion disease	27		n/a		4994933-9	1970	0	3	ic	Kuru	457	unique
https://pubmed.ncbi.nlm.nih.gov/4994933/	4994933	include	Transmission of two subacute spongiform encephalopathies of man (kuru and Creutzfeldt–Jakob disease) to new world monkeys.	Gajdusek, D.	Kuru → Chimpanzee → Spider monkey	1971	Squirrel monkey (Saimiri sciureus)	9	ic		1	1	0	symptom onset	22		n/a		4994933-9	1970	0	2	ic	Kuru	458	duplicate
https://pubmed.ncbi.nlm.nih.gov/5257421/	5257421	exclude	Transmission Experiments With Kuru in Chimpanzees and the Isolation of Latent Viruses From the Explanted Tissues of Affected Animals	Gajdusek, D.	Kuru	1969	Chimpanzee (Pan troglodytes)	1	ic		1	1	0	terminal prion disease	30		n/a		5257421-1	1965	0	3	ic	Kuru	459	duplicate
https://pubmed.ncbi.nlm.nih.gov/5257421/	5257421	exclude	Transmission Experiments With Kuru in Chimpanzees and the Isolation of Latent Viruses From the Explanted Tissues of Affected Animals	Gajdusek, D.	Kuru	1969	Chimpanzee (Pan troglodytes)	1	ic		1	1	0	symptom onset	21		n/a		5257421-1	1965	0	2	ic	Kuru	460	duplicate
https://pubmed.ncbi.nlm.nih.gov/5257421/	5257421	exclude	Transmission Experiments With Kuru in Chimpanzees and the Isolation of Latent Viruses From the Explanted Tissues of Affected Animals	Gajdusek, D.	Kuru	1969	Chimpanzee (Pan troglodytes)	10	ic		1	1	0	terminal prion disease	26		n/a		5257421-10	1965	0	3	ic	Kuru	461	duplicate
https://pubmed.ncbi.nlm.nih.gov/5257421/	5257421	exclude	Transmission Experiments With Kuru in Chimpanzees and the Isolation of Latent Viruses From the Explanted Tissues of Affected Animals	Gajdusek, D.	Kuru	1969	Chimpanzee (Pan troglodytes)	10	ic		1	1	0	symptom onset	18		n/a		5257421-10	1965	0	2	ic	Kuru	462	duplicate
https://pubmed.ncbi.nlm.nih.gov/5257421/	5257421	exclude	Transmission Experiments With Kuru in Chimpanzees and the Isolation of Latent Viruses From the Explanted Tissues of Affected Animals	Gajdusek, D.	Kuru	1969	Chimpanzee (Pan troglodytes)	11	ic		1	1	0	terminal prion disease	44		n/a		5257421-11	1965	0	3	ic	Kuru	463	duplicate
https://pubmed.ncbi.nlm.nih.gov/5257421/	5257421	exclude	Transmission Experiments With Kuru in Chimpanzees and the Isolation of Latent Viruses From the Explanted Tissues of Affected Animals	Gajdusek, D.	Kuru	1969	Chimpanzee (Pan troglodytes)	11	ic		1	1	0	symptom onset	38		n/a		5257421-11	1965	0	2	ic	Kuru	464	duplicate
https://pubmed.ncbi.nlm.nih.gov/5257421/	5257421	exclude	Transmission Experiments With Kuru in Chimpanzees and the Isolation of Latent Viruses From the Explanted Tissues of Affected Animals	Gajdusek, D.	Kuru	1969	Chimpanzee (Pan troglodytes)	12	multiple	ic/iv	1	1	0	symptom onset	17		n/a	ic/iv	5257421-12	1965	0	2	multiple	Kuru	465	duplicate
https://pubmed.ncbi.nlm.nih.gov/5257421/	5257421	include	Transmission Experiments With Kuru in Chimpanzees and the Isolation of Latent Viruses From the Explanted Tissues of Affected Animals	Gajdusek, D.	Kuru	1969	Chimpanzee (Pan troglodytes)	13	multiple	ic/iv	1	0	0	symptom onset			n/a	inoculated ic/iv with 100mu gradacol filtered Kuru	5257421-13	1965	1	2	multiple	Kuru	466	unique
https://pubmed.ncbi.nlm.nih.gov/5257421/	5257421	exclude	Transmission Experiments With Kuru in Chimpanzees and the Isolation of Latent Viruses From the Explanted Tissues of Affected Animals	Gajdusek, D.	Kuru	1969	Chimpanzee (Pan troglodytes)	14	multiple	ic/iv/ip/sc	1	0	0	symptom onset			n/a	inoculated intracerebral, intravenious, intraperitoneal, and subcutaneous	5257421-14	1965	1	2	multiple	Kuru	467	duplicate
https://pubmed.ncbi.nlm.nih.gov/5257421/	5257421	exclude	Transmission Experiments With Kuru in Chimpanzees and the Isolation of Latent Viruses From the Explanted Tissues of Affected Animals	Gajdusek, D.	Kuru	1969	Chimpanzee (Pan troglodytes)	15	ic		1	0	0	symptom onset			n/a	inoculated with 10^-1 brain suspension centrifuged at 5,000rpm/60'	5257421-15	1965	1	2	ic	Kuru	468	duplicate
https://pubmed.ncbi.nlm.nih.gov/5257421/	5257421	exclude	Transmission Experiments With Kuru in Chimpanzees and the Isolation of Latent Viruses From the Explanted Tissues of Affected Animals	Gajdusek, D.	Kuru	1969	Chimpanzee (Pan troglodytes)	16	multiple	ic/iv/ip/sc/im	1	0	0	symptom onset			n/a	inoculated intracerebral, intravenious, intraperitoneal, subcutaneous, and intramuscular with Kuru (pooled liver, spleen, and kidney suspension)	5257421-16	1965	1	2	multiple	Kuru	469	duplicate
https://pubmed.ncbi.nlm.nih.gov/5257421/	5257421	exclude	Transmission Experiments With Kuru in Chimpanzees and the Isolation of Latent Viruses From the Explanted Tissues of Affected Animals	Gajdusek, D.	Kuru	1969	Chimpanzee (Pan troglodytes)	17	multiple	ic/im	1	0	0	symptom onset			n/a	ic/im with Kuru (pooled liver, spleen, and kidney suspension)	5257421-17	1965	1	2	multiple	Kuru	470	duplicate
https://pubmed.ncbi.nlm.nih.gov/5257421/	5257421	exclude	Transmission Experiments With Kuru in Chimpanzees and the Isolation of Latent Viruses From the Explanted Tissues of Affected Animals	Gajdusek, D.	Kuru	1969	Chimpanzee (Pan troglodytes)	18	multiple	ic/iv	1	0	0	symptom onset			n/a	ic/iv	5257421-18	1965	1	2	multiple	Kuru	471	duplicate
https://pubmed.ncbi.nlm.nih.gov/5257421/	5257421	exclude	Transmission Experiments With Kuru in Chimpanzees and the Isolation of Latent Viruses From the Explanted Tissues of Affected Animals	Gajdusek, D.	Kuru	1969	Chimpanzee (Pan troglodytes)	19	ic		1	0	0	symptom onset			n/a		5257421-19	1965	1	2	ic	Kuru	472	duplicate
https://pubmed.ncbi.nlm.nih.gov/5257421/	5257421	exclude	Transmission Experiments With Kuru in Chimpanzees and the Isolation of Latent Viruses From the Explanted Tissues of Affected Animals	Gajdusek, D.	Kuru	1969	Chimpanzee (Pan troglodytes)	2	ic		1	1	0	terminal prion disease	34		n/a		5257421-2	1965	0	3	ic	Kuru	473	duplicate
https://pubmed.ncbi.nlm.nih.gov/5257421/	5257421	exclude	Transmission Experiments With Kuru in Chimpanzees and the Isolation of Latent Viruses From the Explanted Tissues of Affected Animals	Gajdusek, D.	Kuru	1969	Chimpanzee (Pan troglodytes)	2	ic		1	1	0	symptom onset	30		n/a		5257421-2	1965	0	2	ic	Kuru	474	duplicate
https://pubmed.ncbi.nlm.nih.gov/5257421/	5257421	exclude	Transmission Experiments With Kuru in Chimpanzees and the Isolation of Latent Viruses From the Explanted Tissues of Affected Animals	Gajdusek, D.	Kuru	1969	Chimpanzee (Pan troglodytes)	20	multiple	ic/iv	1	0	0	symptom onset			n/a	ic/iv	5257421-20	1965	1	2	multiple	Kuru	475	duplicate
https://pubmed.ncbi.nlm.nih.gov/5257421/	5257421	exclude	Transmission Experiments With Kuru in Chimpanzees and the Isolation of Latent Viruses From the Explanted Tissues of Affected Animals	Gajdusek, D.	Kuru	1969	Chimpanzee (Pan troglodytes)	21	multiple	iv/ip/sc/im	1	0	0	symptom onset			n/a	iv/ip/sc/im	5257421-21	1965	1	2	multiple	Kuru	476	duplicate
https://pubmed.ncbi.nlm.nih.gov/5257421/	5257421	include	Transmission Experiments With Kuru in Chimpanzees and the Isolation of Latent Viruses From the Explanted Tissues of Affected Animals	Gajdusek, D.	Kuru	1969	Chimpanzee (Pan troglodytes)	22	ic		1	0	0	symptom onset			n/a	inoculated ic with 220mu gradacol filtered Kuru	5257421-22	1965	1	2	ic	Kuru	477	unique
https://pubmed.ncbi.nlm.nih.gov/5257421/	5257421	include	Transmission Experiments With Kuru in Chimpanzees and the Isolation of Latent Viruses From the Explanted Tissues of Affected Animals	Gajdusek, D.	Kuru	1969	Chimpanzee (Pan troglodytes)	23	ic		1	0	0	symptom onset			n/a	inoculated ic with 100mu gradacol filtered Kuru	5257421-23	1965	1	2	ic	Kuru	478	unique
https://pubmed.ncbi.nlm.nih.gov/5257421/	5257421	include	Transmission Experiments With Kuru in Chimpanzees and the Isolation of Latent Viruses From the Explanted Tissues of Affected Animals	Gajdusek, D.	Kuru	1969	Chimpanzee (Pan troglodytes)	24	ic		1	0	0	symptom onset			n/a	inoculated ic with 82mu gradacol filtered Kuru	5257421-24	1965	1	2	ic	Kuru	479	unique
https://pubmed.ncbi.nlm.nih.gov/5257421/	5257421	exclude	Transmission Experiments With Kuru in Chimpanzees and the Isolation of Latent Viruses From the Explanted Tissues of Affected Animals	Gajdusek, D.	Kuru	1969	Chimpanzee (Pan troglodytes)	25	multiple	ic/iv/ip/im	1	0	0	symptom onset			n/a	inoculated wtih Kuru (pooled blood) via ic/iv/ip/im	5257421-25	1965	1	2	multiple	Kuru	480	duplicate
https://pubmed.ncbi.nlm.nih.gov/5257421/	5257421	exclude	Transmission Experiments With Kuru in Chimpanzees and the Isolation of Latent Viruses From the Explanted Tissues of Affected Animals	Gajdusek, D.	Kuru	1969	Chimpanzee (Pan troglodytes)	26	multiple	ic/iv/ip/sc	1	0	0	symptom onset			n/a	inoculated with Kuru (pooled urine) via ic/iv/ip/sc	5257421-26	1965	1	2	multiple	Kuru	481	duplicate
https://pubmed.ncbi.nlm.nih.gov/5257421/	5257421	include	Transmission Experiments With Kuru in Chimpanzees and the Isolation of Latent Viruses From the Explanted Tissues of Affected Animals	Gajdusek, D.	Kuru	1969	Chimpanzee (Pan troglodytes)	27	multiple	ic/iv/sc/im	1	0	1	symptom onset			n/a	inoculated with Kuru pooled lymphnode, spleen and kidney suspension via ic/iv/sc/im	5257421-27	1965	0	2	multiple	Kuru	482	unique
https://pubmed.ncbi.nlm.nih.gov/5257421/	5257421	include	Transmission Experiments With Kuru in Chimpanzees and the Isolation of Latent Viruses From the Explanted Tissues of Affected Animals	Gajdusek, D.	Kuru	1969	Chimpanzee (Pan troglodytes)	28	multiple	ic/iv/ip/im	1	0	0	symptom onset			n/a	inoculated with Kuru pooled breast milk via ic/iv/ip/im	5257421-28	1965	1	2	multiple	Kuru	483	unique
https://pubmed.ncbi.nlm.nih.gov/5257421/	5257421	include	Transmission Experiments With Kuru in Chimpanzees and the Isolation of Latent Viruses From the Explanted Tissues of Affected Animals	Gajdusek, D.	Kuru	1969	Chimpanzee (Pan troglodytes)	29	multiple	ic/iv/sc/im	1	0	0	symptom onset			n/a	inoculated with Kuru pooled CSF via ic/iv/sc/im	5257421-29	1965	1	2	multiple	Kuru	484	unique
https://pubmed.ncbi.nlm.nih.gov/5257421/	5257421	exclude	Transmission Experiments With Kuru in Chimpanzees and the Isolation of Latent Viruses From the Explanted Tissues of Affected Animals	Gajdusek, D.	Kuru	1969	Chimpanzee (Pan troglodytes)	3	ic		1	1	0	terminal prion disease	25		n/a		5257421-3	1965	0	3	ic	Kuru	485	duplicate
https://pubmed.ncbi.nlm.nih.gov/5257421/	5257421	exclude	Transmission Experiments With Kuru in Chimpanzees and the Isolation of Latent Viruses From the Explanted Tissues of Affected Animals	Gajdusek, D.	Kuru	1969	Chimpanzee (Pan troglodytes)	3	ic		1	1	0	symptom onset	20		n/a		5257421-3	1965	0	2	ic	Kuru	486	duplicate
https://pubmed.ncbi.nlm.nih.gov/5257421/	5257421	include	Transmission Experiments With Kuru in Chimpanzees and the Isolation of Latent Viruses From the Explanted Tissues of Affected Animals	Gajdusek, D.	Kuru	1969	Chimpanzee (Pan troglodytes)	30	other	perorally	1	0	0	symptom onset			n/a	inoculated with Kuru brain and spleen via perorally	5257421-30	1965	1	2	other	Kuru	487	unique
https://pubmed.ncbi.nlm.nih.gov/5257421/	5257421	exclude	Transmission Experiments With Kuru in Chimpanzees and the Isolation of Latent Viruses From the Explanted Tissues of Affected Animals	Gajdusek, D.	Kuru	1969	Chimpanzee (Pan troglodytes)	31	multiple	ic/iv	1	0	0	symptom onset			n/a	ic/iv	5257421-31	1965	1	2	multiple	Kuru	488	duplicate
https://pubmed.ncbi.nlm.nih.gov/5257421/	5257421	exclude	Transmission Experiments With Kuru in Chimpanzees and the Isolation of Latent Viruses From the Explanted Tissues of Affected Animals	Gajdusek, D.	Kuru	1969	Chimpanzee (Pan troglodytes)	32	multiple	ic/iv/ip/sc/im	1	0	0	symptom onset			n/a	inoculated via ic/iv/ip/sc/im	5257421-32	1965	1	2	multiple	Kuru	489	duplicate
https://pubmed.ncbi.nlm.nih.gov/5257421/	5257421	exclude	Transmission Experiments With Kuru in Chimpanzees and the Isolation of Latent Viruses From the Explanted Tissues of Affected Animals	Gajdusek, D.	Kuru	1969	Chimpanzee (Pan troglodytes)	33	multiple	ic/iv	1	0	0	symptom onset			n/a	ic/iv with Kuru brain 220um gradacol filtered	5257421-33	1965	1	2	multiple	Kuru	490	duplicate
https://pubmed.ncbi.nlm.nih.gov/5257421/	5257421	include	Transmission Experiments With Kuru in Chimpanzees and the Isolation of Latent Viruses From the Explanted Tissues of Affected Animals	Gajdusek, D.	Kuru	1969	Chimpanzee (Pan troglodytes)	34	multiple	ic/iv	1	0	0	symptom onset			n/a	inoculated via ic/iv with Kuru filtered 100mu gradacol	5257421-34	1965	1	2	multiple	Kuru	491	unique
https://pubmed.ncbi.nlm.nih.gov/5257421/	5257421	include	Transmission Experiments With Kuru in Chimpanzees and the Isolation of Latent Viruses From the Explanted Tissues of Affected Animals	Gajdusek, D.	Kuru	1969	Chimpanzee (Pan troglodytes)	35	multiple	ic/iv/ip/sc/im	1	0	0	symptom onset			n/a	inoculated ic/iv/ip/sc/im with Kuru (mesenteric node)	5257421-35	1965	1	2	multiple	Kuru	492	unique
https://pubmed.ncbi.nlm.nih.gov/5257421/	5257421	include	Transmission Experiments With Kuru in Chimpanzees and the Isolation of Latent Viruses From the Explanted Tissues of Affected Animals	Gajdusek, D.	Kuru	1969	Chimpanzee (Pan troglodytes)	36	multiple	ic/iv/ip/sc/im	1	0	0	symptom onset			n/a	inoculated ic/iv/ip/sc/im with Kuru from kidney	5257421-36	1965	1	2	multiple	Kuru	493	unique
https://pubmed.ncbi.nlm.nih.gov/5257421/	5257421	include	Transmission Experiments With Kuru in Chimpanzees and the Isolation of Latent Viruses From the Explanted Tissues of Affected Animals	Gajdusek, D.	Kuru	1969	Chimpanzee (Pan troglodytes)	37	multiple	ic/iv/ip/sc/im	1	0	0	symptom onset			n/a	inoculated ic/iv/ip/sc/im with Kuru from liver	5257421-37	1965	1	2	multiple	Kuru	494	unique
https://pubmed.ncbi.nlm.nih.gov/5257421/	5257421	include	Transmission Experiments With Kuru in Chimpanzees and the Isolation of Latent Viruses From the Explanted Tissues of Affected Animals	Gajdusek, D.	Kuru	1969	Chimpanzee (Pan troglodytes)	38	multiple	ic/iv/ip/sc/im	1	0	0	symptom onset			n/a	inoculated ic/iv/ip/sc/im with spleen	5257421-38	1965	1	2	multiple	Kuru	495	unique
https://pubmed.ncbi.nlm.nih.gov/5257421/	5257421	include	Transmission Experiments With Kuru in Chimpanzees and the Isolation of Latent Viruses From the Explanted Tissues of Affected Animals	Gajdusek, D.	Kuru	1969	Chimpanzee (Pan troglodytes)	39	other	perorally	1	0	0	symptom onset			n/a	inoculated perorally	5257421-39	1965	1	2	other	Kuru	496	unique
https://pubmed.ncbi.nlm.nih.gov/5257421/	5257421	exclude	Transmission Experiments With Kuru in Chimpanzees and the Isolation of Latent Viruses From the Explanted Tissues of Affected Animals	Gajdusek, D.	Kuru	1969	Chimpanzee (Pan troglodytes)	4	ic		1	1	0	terminal prion disease	21		n/a		5257421-4	1965	0	3	ic	Kuru	497	duplicate
https://pubmed.ncbi.nlm.nih.gov/5257421/	5257421	exclude	Transmission Experiments With Kuru in Chimpanzees and the Isolation of Latent Viruses From the Explanted Tissues of Affected Animals	Gajdusek, D.	Kuru	1969	Chimpanzee (Pan troglodytes)	4	ic		1	1	0	symptom onset	16		n/a		5257421-4	1965	0	2	ic	Kuru	498	duplicate
https://pubmed.ncbi.nlm.nih.gov/5257421/	5257421	include	Transmission Experiments With Kuru in Chimpanzees and the Isolation of Latent Viruses From the Explanted Tissues of Affected Animals	Gajdusek, D.	Kuru	1969	Chimpanzee (Pan troglodytes)	40	multiple	ic/iv	1	0	0	symptom onset			n/a	inoculated via ic/iv	5257421-40	1965	1	2	multiple	Kuru	499	unique
https://pubmed.ncbi.nlm.nih.gov/5257421/	5257421	include	Transmission Experiments With Kuru in Chimpanzees and the Isolation of Latent Viruses From the Explanted Tissues of Affected Animals	Gajdusek, D.	Kuru	1969	Chimpanzee (Pan troglodytes)	41	multiple	ic/iv/sc	1	0	0	symptom onset			n/a	inoculated via ic/iv/sc with Kuru fluids from brain and other tissue explants	5257421-41	1965	1	2	multiple	Kuru	500	unique
https://pubmed.ncbi.nlm.nih.gov/5257421/	5257421	include	Transmission Experiments With Kuru in Chimpanzees and the Isolation of Latent Viruses From the Explanted Tissues of Affected Animals	Gajdusek, D.	Kuru	1969	Chimpanzee (Pan troglodytes)	42	multiple	ic/iv/ip/sc/im	1	0	0	symptom onset			n/a	inoculated via ic/iv/ip/sc/im with Kuru fluids from brain and other tissue explants	5257421-42	1965	1	2	multiple	Kuru	501	unique
https://pubmed.ncbi.nlm.nih.gov/5257421/	5257421	include	Transmission Experiments With Kuru in Chimpanzees and the Isolation of Latent Viruses From the Explanted Tissues of Affected Animals	Gajdusek, D.	Kuru	1969	Chimpanzee (Pan troglodytes)	43	multiple	ic/iv/ip/sc/im	1	0	0	symptom onset			n/a	inoculated via ic/iv/ip/sc/im with Kuru placenta and amnion	5257421-43	1965	1	2	multiple	Kuru	502	unique
https://pubmed.ncbi.nlm.nih.gov/5257421/	5257421	include	Transmission Experiments With Kuru in Chimpanzees and the Isolation of Latent Viruses From the Explanted Tissues of Affected Animals	Gajdusek, D.	Kuru → Chimpanzee	1969	Chimpanzee (Pan troglodytes)	44	multiple	ic/iv/ip/sc	1	1	0	terminal prion disease	22		n/a		5257421-44	1965	0	3	multiple	Kuru	503	unique
https://pubmed.ncbi.nlm.nih.gov/5257421/	5257421	include	Transmission Experiments With Kuru in Chimpanzees and the Isolation of Latent Viruses From the Explanted Tissues of Affected Animals	Gajdusek, D.	Kuru → Chimpanzee	1969	Chimpanzee (Pan troglodytes)	44	multiple	ic/iv/ip/sc	1	1	0	symptom onset	18		n/a	inoculated via ic/iv/ip/sc with Kuru from pooled liver, spleen, kidney, mesenteric lymph node suspension	5257421-44	1965	0	2	multiple	Kuru	504	duplicate
https://pubmed.ncbi.nlm.nih.gov/5257421/	5257421	exclude	Transmission Experiments With Kuru in Chimpanzees and the Isolation of Latent Viruses From the Explanted Tissues of Affected Animals	Gajdusek, D.	Kuru → Chimpanzee	1969	Chimpanzee (Pan troglodytes)	45	ic		1	1	0	terminal prion disease	12		n/a		5257421-45	1965	0	3	ic	Kuru	505	duplicate
https://pubmed.ncbi.nlm.nih.gov/5257421/	5257421	exclude	Transmission Experiments With Kuru in Chimpanzees and the Isolation of Latent Viruses From the Explanted Tissues of Affected Animals	Gajdusek, D.	Kuru → Chimpanzee	1969	Chimpanzee (Pan troglodytes)	45	ic		1	1	0	symptom onset	11		n/a		5257421-45	1965	0	2	ic	Kuru	506	duplicate
https://pubmed.ncbi.nlm.nih.gov/5257421/	5257421	exclude	Transmission Experiments With Kuru in Chimpanzees and the Isolation of Latent Viruses From the Explanted Tissues of Affected Animals	Gajdusek, D.	Kuru → Chimpanzee	1969	Chimpanzee (Pan troglodytes)	46	multiple	iv/ip/sc/im	1	1	0	terminal prion disease	19		n/a		5257421-46	1965	0	3	multiple	Kuru	507	duplicate
https://pubmed.ncbi.nlm.nih.gov/5257421/	5257421	exclude	Transmission Experiments With Kuru in Chimpanzees and the Isolation of Latent Viruses From the Explanted Tissues of Affected Animals	Gajdusek, D.	Kuru → Chimpanzee	1969	Chimpanzee (Pan troglodytes)	46	multiple	iv/ip/sc/im	1	1	0	symptom onset	13		n/a	inoculated via iv/ip/sc/im	5257421-46	1965	0	2	multiple	Kuru	508	duplicate
https://pubmed.ncbi.nlm.nih.gov/5257421/	5257421	exclude	Transmission Experiments With Kuru in Chimpanzees and the Isolation of Latent Viruses From the Explanted Tissues of Affected Animals	Gajdusek, D.	Kuru → Chimpanzee	1969	Chimpanzee (Pan troglodytes)	47	multiple	iv/ip/sc/im	1	0	0	symptom onset			n/a	inoculated via iv/ip/sc/im	5257421-47	1965	1	2	multiple	Kuru	509	duplicate
https://pubmed.ncbi.nlm.nih.gov/5257421/	5257421	exclude	Transmission Experiments With Kuru in Chimpanzees and the Isolation of Latent Viruses From the Explanted Tissues of Affected Animals	Gajdusek, D.	Kuru → Chimpanzee	1969	Chimpanzee (Pan troglodytes)	48	ic		1	1	0	terminal prion disease	21		n/a		5257421-48	1965	0	3	ic	Kuru	510	duplicate
https://pubmed.ncbi.nlm.nih.gov/5257421/	5257421	exclude	Transmission Experiments With Kuru in Chimpanzees and the Isolation of Latent Viruses From the Explanted Tissues of Affected Animals	Gajdusek, D.	Kuru → Chimpanzee	1969	Chimpanzee (Pan troglodytes)	48	ic		1	1	0	symptom onset	12		n/a		5257421-48	1965	0	2	ic	Kuru	511	duplicate
https://pubmed.ncbi.nlm.nih.gov/5257421/	5257421	exclude	Transmission Experiments With Kuru in Chimpanzees and the Isolation of Latent Viruses From the Explanted Tissues of Affected Animals	Gajdusek, D.	Kuru → Chimpanzee	1969	Chimpanzee (Pan troglodytes)	49	ic		1	0	1	symptom onset			n/a		5257421-49	1965	0	2	ic	Kuru	512	duplicate
https://pubmed.ncbi.nlm.nih.gov/5257421/	5257421	exclude	Transmission Experiments With Kuru in Chimpanzees and the Isolation of Latent Viruses From the Explanted Tissues of Affected Animals	Gajdusek, D.	Kuru	1969	Chimpanzee (Pan troglodytes)	5	ic		1	1	0	terminal prion disease	23		n/a		5257421-5	1965	0	3	ic	Kuru	513	duplicate
https://pubmed.ncbi.nlm.nih.gov/5257421/	5257421	exclude	Transmission Experiments With Kuru in Chimpanzees and the Isolation of Latent Viruses From the Explanted Tissues of Affected Animals	Gajdusek, D.	Kuru	1969	Chimpanzee (Pan troglodytes)	5	ic		1	1	0	symptom onset	17		n/a		5257421-5	1965	0	2	ic	Kuru	514	duplicate
https://pubmed.ncbi.nlm.nih.gov/5257421/	5257421	exclude	Transmission Experiments With Kuru in Chimpanzees and the Isolation of Latent Viruses From the Explanted Tissues of Affected Animals	Gajdusek, D.	Kuru → Chimpanzee	1969	Chimpanzee (Pan troglodytes)	50	ic		1	1	0	terminal prion disease	13		n/a		5257421-50	1965	0	3	ic	Kuru	515	duplicate
https://pubmed.ncbi.nlm.nih.gov/5257421/	5257421	exclude	Transmission Experiments With Kuru in Chimpanzees and the Isolation of Latent Viruses From the Explanted Tissues of Affected Animals	Gajdusek, D.	Kuru → Chimpanzee	1969	Chimpanzee (Pan troglodytes)	50	ic		1	1	0	symptom onset	11		n/a		5257421-50	1965	0	2	ic	Kuru	516	duplicate
https://pubmed.ncbi.nlm.nih.gov/5257421/	5257421	exclude	Transmission Experiments With Kuru in Chimpanzees and the Isolation of Latent Viruses From the Explanted Tissues of Affected Animals	Gajdusek, D.	Kuru → Chimpanzee	1969	Chimpanzee (Pan troglodytes)	51	multiple	ic/iv	1	0	1	symptom onset			n/a	ic/iv	5257421-51	1965	0	2	multiple	Kuru	517	duplicate
https://pubmed.ncbi.nlm.nih.gov/5257421/	5257421	exclude	Transmission Experiments With Kuru in Chimpanzees and the Isolation of Latent Viruses From the Explanted Tissues of Affected Animals	Gajdusek, D.	Kuru → Chimpanzee	1969	Chimpanzee (Pan troglodytes)	52	multiple	ic/iv	1	1	0	terminal prion disease	17		n/a		5257421-52	1965	0	3	multiple	Kuru	518	duplicate
https://pubmed.ncbi.nlm.nih.gov/5257421/	5257421	exclude	Transmission Experiments With Kuru in Chimpanzees and the Isolation of Latent Viruses From the Explanted Tissues of Affected Animals	Gajdusek, D.	Kuru → Chimpanzee	1969	Chimpanzee (Pan troglodytes)	52	multiple	ic/iv	1	1	0	symptom onset	12		n/a	ic/iv	5257421-52	1965	0	2	multiple	Kuru	519	duplicate
https://pubmed.ncbi.nlm.nih.gov/5257421/	5257421	exclude	Transmission Experiments With Kuru in Chimpanzees and the Isolation of Latent Viruses From the Explanted Tissues of Affected Animals	Gajdusek, D.	Kuru → Chimpanzee	1969	Chimpanzee (Pan troglodytes)	53	multiple	ic/iv	1	1	0	terminal prion disease	14		n/a		5257421-53	1965	0	3	multiple	Kuru	520	duplicate
https://pubmed.ncbi.nlm.nih.gov/5257421/	5257421	exclude	Transmission Experiments With Kuru in Chimpanzees and the Isolation of Latent Viruses From the Explanted Tissues of Affected Animals	Gajdusek, D.	Kuru → Chimpanzee	1969	Chimpanzee (Pan troglodytes)	53	multiple	ic/iv	1	1	0	symptom onset	10		n/a	inoculation via ic/iv with Kuru brain 220mu gradacol filtered	5257421-53	1965	0	2	multiple	Kuru	521	duplicate
https://pubmed.ncbi.nlm.nih.gov/5257421/	5257421	exclude	Transmission Experiments With Kuru in Chimpanzees and the Isolation of Latent Viruses From the Explanted Tissues of Affected Animals	Gajdusek, D.	Kuru → Chimpanzee	1969	Chimpanzee (Pan troglodytes)	54	multiple	ic/iv	1	0	0	symptom onset			n/a	inoculation via ic/iv with Kuru brain 100mu gradacol filtered	5257421-54	1965	1	2	multiple	Kuru	522	duplicate
https://pubmed.ncbi.nlm.nih.gov/5257421/	5257421	exclude	Transmission Experiments With Kuru in Chimpanzees and the Isolation of Latent Viruses From the Explanted Tissues of Affected Animals	Gajdusek, D.	Kuru → Chimpanzee	1969	Chimpanzee (Pan troglodytes)	55	multiple	ip/sc/im	1	1	0	symptom onset	18		n/a	inoculation via ip/sc/im; died of intercurrent infection after clinical symptom onset	5257421-55	1965	0	2	multiple	Kuru	523	duplicate
https://pubmed.ncbi.nlm.nih.gov/5257421/	5257421	exclude	Transmission Experiments With Kuru in Chimpanzees and the Isolation of Latent Viruses From the Explanted Tissues of Affected Animals	Gajdusek, D.	Kuru → Chimpanzee	1969	Chimpanzee (Pan troglodytes)	56	multiple	ic/iv	1	1	0	terminal prion disease	14		n/a		5257421-56	1965	0	3	multiple	Kuru	524	duplicate
https://pubmed.ncbi.nlm.nih.gov/5257421/	5257421	exclude	Transmission Experiments With Kuru in Chimpanzees and the Isolation of Latent Viruses From the Explanted Tissues of Affected Animals	Gajdusek, D.	Kuru → Chimpanzee	1969	Chimpanzee (Pan troglodytes)	56	multiple	ic/iv	1	1	0	symptom onset	10		n/a	inoculation via ic/iv	5257421-56	1965	0	2	multiple	Kuru	525	duplicate
https://pubmed.ncbi.nlm.nih.gov/5257421/	5257421	include	Transmission Experiments With Kuru in Chimpanzees and the Isolation of Latent Viruses From the Explanted Tissues of Affected Animals	Gajdusek, D.	Kuru → Chimpanzee	1969	Chimpanzee (Pan troglodytes)	57	multiple	ic/iv/ip/sc/im	1	0	0	symptom onset			n/a	inoculated via ic/iv/ip/sc/im	5257421-57	1965	1	2	multiple	Kuru	526	unique
https://pubmed.ncbi.nlm.nih.gov/5257421/	5257421	include	Transmission Experiments With Kuru in Chimpanzees and the Isolation of Latent Viruses From the Explanted Tissues of Affected Animals	Gajdusek, D.	Kuru → Chimpanzee	1969	Chimpanzee (Pan troglodytes)	58	multiple	ic/ip	1	0	1	symptom onset			n/a	Kuru → Chimpanzee → Chimpanzee; inoculated via ic/ip with Kuru brain and pooled liver, spleen, and kidney suspension	5257421-58	1965	0	2	multiple	Kuru	527	unique
https://pubmed.ncbi.nlm.nih.gov/5257421/	5257421	exclude	Transmission Experiments With Kuru in Chimpanzees and the Isolation of Latent Viruses From the Explanted Tissues of Affected Animals	Gajdusek, D.	Kuru → Chimpanzee	1969	Chimpanzee (Pan troglodytes)	59	multiple	ic/im	1	0	0	symptom onset			n/a	Kuru → Chimpanzee → Chimpanzee; inoculated via ic/im with Kuru pooled CSF	5257421-59	1965	1	2	multiple	Kuru	528	duplicate
https://pubmed.ncbi.nlm.nih.gov/5257421/	5257421	exclude	Transmission Experiments With Kuru in Chimpanzees and the Isolation of Latent Viruses From the Explanted Tissues of Affected Animals	Gajdusek, D.	Kuru	1969	Chimpanzee (Pan troglodytes)	6	ic		1	1	0	terminal prion disease	27		n/a		5257421-6	1965	0	3	ic	Kuru	529	duplicate
https://pubmed.ncbi.nlm.nih.gov/5257421/	5257421	exclude	Transmission Experiments With Kuru in Chimpanzees and the Isolation of Latent Viruses From the Explanted Tissues of Affected Animals	Gajdusek, D.	Kuru	1969	Chimpanzee (Pan troglodytes)	6	ic		1	1	0	symptom onset	20		n/a		5257421-6	1965	0	2	ic	Kuru	530	duplicate
https://pubmed.ncbi.nlm.nih.gov/5257421/	5257421	exclude	Transmission Experiments With Kuru in Chimpanzees and the Isolation of Latent Viruses From the Explanted Tissues of Affected Animals	Gajdusek, D.	Kuru → Chimpanzee	1969	Chimpanzee (Pan troglodytes)	60	multiple	ic/iv	1	1	0	terminal prion disease	16		n/a		5257421-60	1965	0	3	multiple	Kuru	531	duplicate
https://pubmed.ncbi.nlm.nih.gov/5257421/	5257421	exclude	Transmission Experiments With Kuru in Chimpanzees and the Isolation of Latent Viruses From the Explanted Tissues of Affected Animals	Gajdusek, D.	Kuru → Chimpanzee	1969	Chimpanzee (Pan troglodytes)	60	multiple	ic/iv	1	1	0	symptom onset	15		n/a	Kuru → Chimpanzee → Chimpanzee; inoculated via ic/iv	5257421-60	1965	0	2	multiple	Kuru	532	duplicate
https://pubmed.ncbi.nlm.nih.gov/5257421/	5257421	exclude	Transmission Experiments With Kuru in Chimpanzees and the Isolation of Latent Viruses From the Explanted Tissues of Affected Animals	Gajdusek, D.	Kuru → Chimpanzee	1969	Chimpanzee (Pan troglodytes)	61	multiple	ic/iv	1	0	1	symptom onset			n/a	Kuru → Chimpanzee → Chimpanzee; inoculated via ic/iv	5257421-61	1965	0	2	multiple	Kuru	533	duplicate
https://pubmed.ncbi.nlm.nih.gov/5257421/	5257421	exclude	Transmission Experiments With Kuru in Chimpanzees and the Isolation of Latent Viruses From the Explanted Tissues of Affected Animals	Gajdusek, D.	Kuru → Chimpanzee	1969	Chimpanzee (Pan troglodytes)	62	multiple	ic/iv	1	1	0	terminal prion disease	19		n/a		5257421-62	1965	0	3	multiple	Kuru	534	duplicate
https://pubmed.ncbi.nlm.nih.gov/5257421/	5257421	exclude	Transmission Experiments With Kuru in Chimpanzees and the Isolation of Latent Viruses From the Explanted Tissues of Affected Animals	Gajdusek, D.	Kuru → Chimpanzee	1969	Chimpanzee (Pan troglodytes)	62	multiple	ic/iv	1	1	0	symptom onset	15		n/a	Kuru → Chimpanzee → Chimpanzee; inoculated via ic/iv	5257421-62	1965	0	2	multiple	Kuru	535	duplicate
https://pubmed.ncbi.nlm.nih.gov/5257421/	5257421	include	Transmission Experiments With Kuru in Chimpanzees and the Isolation of Latent Viruses From the Explanted Tissues of Affected Animals	Gajdusek, D.	Kuru → Chimpanzee	1969	Chimpanzee (Pan troglodytes)	63	multiple	ic/iv/ip/sc/im	1	0	0	symptom onset			n/a	Kuru → Chimpanzee → Chimpanzee; inoculated via ic/iv/ip/sc/im with Kuru → 2nd Chimpanzee 79mu gradacol filtered	5257421-63	1965	1	2	multiple	Kuru	536	unique
https://pubmed.ncbi.nlm.nih.gov/5257421/	5257421	include	Transmission Experiments With Kuru in Chimpanzees and the Isolation of Latent Viruses From the Explanted Tissues of Affected Animals	Gajdusek, D.	Kuru → Chimpanzee	1969	Chimpanzee (Pan troglodytes)	64	multiple	ic/iv/ip/sc/im	1	0	0	symptom onset			n/a	Kuru → Chimpanzee → Chimpanzee; inoculated via ic/iv/ip/sc/im with Kuru → 2nd Chimpanzee 50mu gradacol filtered	5257421-64	1965	1	2	multiple	Kuru	537	unique
https://pubmed.ncbi.nlm.nih.gov/5257421/	5257421	include	Transmission Experiments With Kuru in Chimpanzees and the Isolation of Latent Viruses From the Explanted Tissues of Affected Animals	Gajdusek, D.	Kuru → Chimpanzee	1969	Chimpanzee (Pan troglodytes)	65	other	perorally	1	0	0	symptom onset			n/a	Kuru → Chimpanzee → Chimpanzee; inoculated via perorally with Kuru brain and pooled spleen, kidney and mesenteric lymphnode suspension	5257421-65	1965	1	2	other	Kuru	538	unique
https://pubmed.ncbi.nlm.nih.gov/5257421/	5257421	exclude	Transmission Experiments With Kuru in Chimpanzees and the Isolation of Latent Viruses From the Explanted Tissues of Affected Animals	Gajdusek, D.	Kuru → Chimpanzee	1969	Chimpanzee (Pan troglodytes)	66	multiple	ic/iv	1	1	0	symptom onset	11		n/a	Kuru → Chimpanzee → Chimpanzee; inoculated ic/iv with Kuru heated to 85C/30mins	5257421-66	1965	0	2	multiple	Kuru	539	duplicate
https://pubmed.ncbi.nlm.nih.gov/5257421/	5257421	include	Transmission Experiments With Kuru in Chimpanzees and the Isolation of Latent Viruses From the Explanted Tissues of Affected Animals	Gajdusek, D.	Kuru → Chimpanzee	1969	Chimpanzee (Pan troglodytes)	67	multiple	ic/iv	1	1	0	symptom onset	11		n/a	Kuru → Chimpanzee → Chimpanzee, inoculated via ic/iv	5257421-67	1965	0	2	multiple	Kuru	540	unique
https://pubmed.ncbi.nlm.nih.gov/5257421/	5257421	include	Transmission Experiments With Kuru in Chimpanzees and the Isolation of Latent Viruses From the Explanted Tissues of Affected Animals	Gajdusek, D.	Kuru → Chimpanzee	1969	Chimpanzee (Pan troglodytes)	68	ic		1	1	0	symptom onset	11		n/a	Kuru → Chimpanzee → Chimpanzee; inoculated with Kuru incubated at 37C/60min	5257421-68	1965	0	2	ic	Kuru	541	unique
https://pubmed.ncbi.nlm.nih.gov/5257421/	5257421	include	Transmission Experiments With Kuru in Chimpanzees and the Isolation of Latent Viruses From the Explanted Tissues of Affected Animals	Gajdusek, D.	Kuru → Chimpanzee	1969	Chimpanzee (Pan troglodytes)	69	ic		1	1	0	symptom onset	11		n/a	Kuru → Chimpanzee → Chimpanzee; inoculated with Kuru incubated at 37C/60min	5257421-69	1965	0	2	ic	Kuru	542	unique
https://pubmed.ncbi.nlm.nih.gov/5257421/	5257421	exclude	Transmission Experiments With Kuru in Chimpanzees and the Isolation of Latent Viruses From the Explanted Tissues of Affected Animals	Gajdusek, D.	Kuru	1969	Chimpanzee (Pan troglodytes)	7	ic		1	1	0	terminal prion disease	32		n/a		5257421-7	1965	0	3	ic	Kuru	543	duplicate
https://pubmed.ncbi.nlm.nih.gov/5257421/	5257421	exclude	Transmission Experiments With Kuru in Chimpanzees and the Isolation of Latent Viruses From the Explanted Tissues of Affected Animals	Gajdusek, D.	Kuru	1969	Chimpanzee (Pan troglodytes)	7	ic		1	1	0	symptom onset	28		n/a		5257421-7	1965	0	2	ic	Kuru	544	duplicate
https://pubmed.ncbi.nlm.nih.gov/5257421/	5257421	include	Transmission Experiments With Kuru in Chimpanzees and the Isolation of Latent Viruses From the Explanted Tissues of Affected Animals	Gajdusek, D.	Kuru → Chimpanzee	1969	Chimpanzee (Pan troglodytes)	70	other	ip	1	0	0	symptom onset			n/a	Kuru → Chimpanzee → Chimpanzee → Chimpanzee or (Kuru → 3rd Chimpanzee); inoculated via ip with Kuru → Chimpanzee (node, spleen, kidney)	5257421-70	1965	1	2	other	Kuru	545	unique
https://pubmed.ncbi.nlm.nih.gov/5257421/	5257421	include	Transmission Experiments With Kuru in Chimpanzees and the Isolation of Latent Viruses From the Explanted Tissues of Affected Animals	Gajdusek, D.	Kuru → Chimpanzee	1969	Chimpanzee (Pan troglodytes)	71	ic		1	0	0	symptom onset			n/a	Kuru → Chimpanzee → Chimpanzee → Chimpanzee or (Kuru → 3rd Chimpanzee); inoculated with Kuru 100mu gradacol filtered	5257421-71	1965	1	2	ic	Kuru	546	unique
https://pubmed.ncbi.nlm.nih.gov/5257421/	5257421	include	Transmission Experiments With Kuru in Chimpanzees and the Isolation of Latent Viruses From the Explanted Tissues of Affected Animals	Gajdusek, D.	Kuru → Chimpanzee	1969	Chimpanzee (Pan troglodytes)	72	multiple	ic/iv/ip/sc/im	1	0	0	symptom onset			n/a	Kuru → Chimpanzee → Chimpanzee → Chimpanzee or (Kuru → 3rd Chimpanzee); inoculated with Kuru brain heated to 85C/30mins via ic/iv/ip/sc/im	5257421-72	1965	1	2	multiple	Kuru	547	unique
https://pubmed.ncbi.nlm.nih.gov/5257421/	5257421	include	Transmission Experiments With Kuru in Chimpanzees and the Isolation of Latent Viruses From the Explanted Tissues of Affected Animals	Gajdusek, D.	Kuru → Chimpanzee	1969	Chimpanzee (Pan troglodytes)	73	multiple	ic/ip/iv/sc/im	1	0	0	symptom onset			n/a	Kuru → Chimpanzee → Chimpanzee → Chimpanzee or (Kuru → 3rd Chimpanzee); inoculated with lyophilized,stored, and reconstituted Kuru brain via ic/ip/iv/sc/im	5257421-73	1965	1	2	multiple	Kuru	548	unique
https://pubmed.ncbi.nlm.nih.gov/5257421/	5257421	include	Transmission Experiments With Kuru in Chimpanzees and the Isolation of Latent Viruses From the Explanted Tissues of Affected Animals	Gajdusek, D.	Kuru → Chimpanzee	1969	Chimpanzee (Pan troglodytes)	74	multiple	ic/iv	1	0	0	symptom onset			n/a	Kuru → Chimpanzee → Chimpanzee → Chimpanzee or (Kuru → 3rd Chimpanzee); inoculated ic/iv	5257421-74	1965	1	2	multiple	Kuru	549	unique
https://pubmed.ncbi.nlm.nih.gov/5257421/	5257421	include	Transmission Experiments With Kuru in Chimpanzees and the Isolation of Latent Viruses From the Explanted Tissues of Affected Animals	Gajdusek, D.	Kuru → Chimpanzee	1969	Chimpanzee (Pan troglodytes)	75	multiple	ic/iv/ip/sc/im	1	0	0	symptom onset			n/a	Kuru → Chimpanzee → Chimpanzee → Chimpanzee or (Kuru → 3rd Chimpanzee); inoculated via ic/iv/ip/sc/im with kuru 100mu gradacol filtered	5257421-75	1965	1	2	multiple	Kuru	550	unique
https://pubmed.ncbi.nlm.nih.gov/5257421/	5257421	include	Transmission Experiments With Kuru in Chimpanzees and the Isolation of Latent Viruses From the Explanted Tissues of Affected Animals	Gajdusek, D.	Kuru → Chimpanzee	1969	Chimpanzee (Pan troglodytes)	76	multiple	ic/iv	1	0	0	symptom onset			n/a	Kuru → Chimpanzee → Chimpanzee → Chimpanzee or (Kuru → 3rd Chimpanzee); inoculated ic/iv with Kuru → Chimpanzee (node, spleen, kidney)	5257421-76	1965	1	2	multiple	Kuru	551	unique
https://pubmed.ncbi.nlm.nih.gov/5257421/	5257421	include	Transmission Experiments With Kuru in Chimpanzees and the Isolation of Latent Viruses From the Explanted Tissues of Affected Animals	Gajdusek, D.	Kuru → Chimpanzee	1969	Chimpanzee (Pan troglodytes)	77	multiple	ic/iv	1	0	0	symptom onset			n/a	Kuru → Chimpanzee → Chimpanzee → Chimpanzee or (Kuru → 3rd Chimpanzee); inoculated ic/iv with Kuru → Chimpanzee (mesenteric node)	5257421-77	1965	1	2	multiple	Kuru	552	unique
https://pubmed.ncbi.nlm.nih.gov/5257421/	5257421	include	Transmission Experiments With Kuru in Chimpanzees and the Isolation of Latent Viruses From the Explanted Tissues of Affected Animals	Gajdusek, D.	Kuru → Chimpanzee	1969	Chimpanzee (Pan troglodytes)	78	multiple	ic/iv	1	0	0	symptom onset			n/a	Kuru → Chimpanzee → Chimpanzee → Chimpanzee or (Kuru → 3rd Chimpanzee); inoculated ic/iv with Kuru → Chimpanzee (spleen)	5257421-78	1965	1	2	multiple	Kuru	553	unique
https://pubmed.ncbi.nlm.nih.gov/5257421/	5257421	include	Transmission Experiments With Kuru in Chimpanzees and the Isolation of Latent Viruses From the Explanted Tissues of Affected Animals	Gajdusek, D.	Kuru → Chimpanzee	1969	Chimpanzee (Pan troglodytes)	79	multiple	ic/iv	1	0	0	symptom onset			n/a	Kuru → Chimpanzee → Chimpanzee → Chimpanzee or (Kuru → 3rd Chimpanzee); inoculated ic/iv with Kuru → Chimpanzee (kidney)	5257421-79	1965	1	2	multiple	Kuru	554	unique
https://pubmed.ncbi.nlm.nih.gov/5257421/	5257421	exclude	Transmission Experiments With Kuru in Chimpanzees and the Isolation of Latent Viruses From the Explanted Tissues of Affected Animals	Gajdusek, D.	Kuru	1969	Chimpanzee (Pan troglodytes)	8	multiple	ic/iv	1	1	0	symptom onset	27		n/a	ic/iv	5257421-8	1965	0	2	multiple	Kuru	555	duplicate
https://pubmed.ncbi.nlm.nih.gov/5257421/	5257421	exclude	Transmission Experiments With Kuru in Chimpanzees and the Isolation of Latent Viruses From the Explanted Tissues of Affected Animals	Gajdusek, D.	Kuru	1969	Chimpanzee (Pan troglodytes)	9	multiple	ic/iv	1	1	0	terminal prion disease	30		n/a		5257421-9	1965	0	3	multiple	Kuru	556	duplicate
https://pubmed.ncbi.nlm.nih.gov/5257421/	5257421	exclude	Transmission Experiments With Kuru in Chimpanzees and the Isolation of Latent Viruses From the Explanted Tissues of Affected Animals	Gajdusek, D.	Kuru	1969	Chimpanzee (Pan troglodytes)	9	multiple	ic/iv	1	1	0	symptom onset	25		n/a	ic/iv	5257421-9	1965	0	2	multiple	Kuru	557	duplicate
https://pubmed.ncbi.nlm.nih.gov/5661299/	5661299	exclude	Creutzfeldt-Jakob Disease (Spongiform Encephalopathy): Transmission to the Chimpanzee	Gibbs, C.	sCJD	1968	Chimpanzee (Pan troglodytes)	1	multiple	ic/iv	1	1	0	symptom onset	13		n/a	inoculated ic/iv; final answer given in Beck 1969	5661299-1	1965	0	2	multiple	CJD	558	duplicate
https://pubmed.ncbi.nlm.nih.gov/5687819/	5687819	include	Spider monkey (Ateles geoffroyi)	Gajdusek, D.	Kuru → Chimpanzee	1968	Spider monkey (Ateles geoffroyi)	1	multiple	ic/iv	2	2	0	terminal prion disease	29.5	0.7	29-30		5687819-1	1965	0	3	multiple	Kuru	559	unique
https://pubmed.ncbi.nlm.nih.gov/5687819/	5687819	include	Spider monkey (Ateles geoffroyi)	Gajdusek, D.	Kuru → Chimpanzee	1968	Spider monkey (Ateles geoffroyi)	1	multiple	ic/iv	2	2	0	symptom onset	24.5	2.1	23-26	inoculated intracerebral and intravenious	5687819-1	1965	0	2	multiple	Kuru	560	duplicate
https://pubmed.ncbi.nlm.nih.gov/5687819/	5687819	include	Spider monkey (Ateles geoffroyi)	Gajdusek, D.	Kuru	1968	Spider monkey (Ateles geoffroyi)	2	ic		1	0	0	symptom onset			n/a	inoculated with kuru (Sepe)	5687819-2	1965	1	2	ic	Kuru	561	unique
https://pubmed.ncbi.nlm.nih.gov/5687819/	5687819	include	Spider monkey (Ateles geoffroyi)	Gajdusek, D.	Kuru → Chimpanzee	1968	Spider monkey (Ateles geoffroyi)	3	ic		1	0	0	symptom onset			n/a	inoculated with chimp kuru (A16)	5687819-3	1965	1	2	ic	Kuru	562	unique
https://pubmed.ncbi.nlm.nih.gov/5804726	5804726	include	Infection as the etiology of spongiform encephalopathy (Creutzfeldt-Jakob disease)	Gibbs CJ Jr	sCJD	1969	Chimpanzee (Pan troglodytes)	1	multiple	ic/iv	1	1	0	terminal prion disease	14.5		n/a		5804726-1	1965	0	3	multiple	CJD	563	unique
https://pubmed.ncbi.nlm.nih.gov/5804726	5804726	include	Infection as the etiology of spongiform encephalopathy (Creutzfeldt-Jakob disease)	Gibbs CJ Jr	sCJD	1969	Chimpanzee (Pan troglodytes)	1	multiple	ic/iv	1	1	0	symptom onset	12		n/a		5804726-1	1965	0	2	multiple	CJD	564	duplicate
https://pubmed.ncbi.nlm.nih.gov/5804726	5804726	exclude	Infection as the etiology of spongiform encephalopathy (Creutzfeldt-Jakob disease)	Gibbs CJ Jr	sCJD	1969	Chimpanzee (Pan troglodytes)	2	multiple	ic/iv	4	4	0	terminal prion disease	14.9	1.03	13.5-16		5804726-2	1965	0	3	multiple	CJD	565	duplicate
https://pubmed.ncbi.nlm.nih.gov/5804726	5804726	exclude	Infection as the etiology of spongiform encephalopathy (Creutzfeldt-Jakob disease)	Gibbs CJ Jr	sCJD	1969	Chimpanzee (Pan troglodytes)	2	multiple	ic/iv	4	4	0	symptom onset	13.3	0.96	44179.0	ic/iv	5804726-2	1965	0	2	multiple	CJD	566	duplicate
https://pubmed.ncbi.nlm.nih.gov/5804726	5804726	exclude	Infection as the etiology of spongiform encephalopathy (Creutzfeldt-Jakob disease)	Gibbs CJ Jr	sCJD → Chimpanzee	1969	Chimpanzee (Pan troglodytes)	3	multiple	ic/iv	1	1	0	terminal prion disease	15		n/a		5804726-3	1965	0	3	multiple	CJD	567	duplicate
https://pubmed.ncbi.nlm.nih.gov/5804726	5804726	exclude	Infection as the etiology of spongiform encephalopathy (Creutzfeldt-Jakob disease)	Gibbs CJ Jr	sCJD → Chimpanzee	1969	Chimpanzee (Pan troglodytes)	3	multiple	ic/iv	1	1	0	symptom onset	13		n/a	inoculated ic/iv; inoculated with chimpanzee A54	5804726-3	1965	0	2	multiple	CJD	568	duplicate
https://pubmed.ncbi.nlm.nih.gov/5922150/	5922150	exclude	Experimental transmission of a Kuru-like syndrome to chimpanzees.	Gajdusek, D.	Kuru	1966	Chimpanzee (Pan troglodytes)	1	ic		5	2	0	terminal prion disease	27.5	3.5	25-30	Final answer was given in Beck 1966	5922150-1	1965	3	3	ic	Kuru	569	duplicate
https://pubmed.ncbi.nlm.nih.gov/5922150/	5922150	exclude	Experimental transmission of a Kuru-like syndrome to chimpanzees.	Gajdusek, D.	Kuru	1966	Chimpanzee (Pan troglodytes)	1	ic		5	3	0	symptom onset	19.7	1.53	18-21		5922150-1	1965	2	2	ic	Kuru	570	duplicate
https://pubmed.ncbi.nlm.nih.gov/6015529/	6015529	exclude	Transmission and passage of experimental “Kuru” to chimpanzees.	Gajdusek, D.	Kuru	1967	Chimpanzee (Pan troglodytes)	1	ic		14	3	0	terminal prion disease	27	2.6	25-30	A5 was excluded due to incubation period being inconsistent across papers, A2 was excluded due to inconsistencies reporting the inoculation route across papers	6015529-1	1965	11	3	ic	Kuru	571	duplicate
https://pubmed.ncbi.nlm.nih.gov/6015529/	6015529	exclude	Transmission and passage of experimental “Kuru” to chimpanzees.	Gajdusek, D.	Kuru	1967	Chimpanzee (Pan troglodytes)	1	ic		14	3	0	symptom onset	19.7	1.5	18-21	A5 was excluded due to incubation period being inconsistent across papers, A2 was excluded due to inconsistencies reporting the inoculation route across papers	6015529-1	1965	11	2	ic	Kuru	572	duplicate
https://pubmed.ncbi.nlm.nih.gov/6015529/	6015529	include	Transmission and passage of experimental “Kuru” to chimpanzees.	Gajdusek, D.	Kuru → Chimpanzee	1967	Chimpanzee (Pan troglodytes)	10	multiple	ip/sc/im	1	0	0	symptom onset			n/a	inoculated intraperitoneal, subcutaneous, and intramuscular	6015529-10	1965	1	2	multiple	Kuru	573	unique
https://pubmed.ncbi.nlm.nih.gov/6015529/	6015529	exclude	Transmission and passage of experimental “Kuru” to chimpanzees.	Gajdusek, D.	Kuru → Chimpanzee	1967	Chimpanzee (Pan troglodytes)	11	multiple	ic/iv/ip/sc	1	0	0	symptom onset			n/a	inoculated intracerebral, intravenious, intraperitoneal, and subcutaneous; Kuru → Chimpanzee (liver, spleen, kidney, lymph node)	6015529-11	1965	1	2	multiple	Kuru	574	duplicate
https://pubmed.ncbi.nlm.nih.gov/6015529/	6015529	exclude	Transmission and passage of experimental “Kuru” to chimpanzees.	Gajdusek, D.	Kuru → Chimpanzee	1967	Chimpanzee (Pan troglodytes)	12	multiple	iv/ip/sc/im	1	0	0	symptom onset			n/a	inoculated intravenious, intraperitoneal, subcutaneous, and intramuscular	6015529-12	1965	1	2	multiple	Kuru	575	duplicate
https://pubmed.ncbi.nlm.nih.gov/6015529/	6015529	include	Transmission and passage of experimental “Kuru” to chimpanzees.	Gajdusek, D.	Kuru → Chimpanzee	1967	Chimpanzee (Pan troglodytes)	13	other	perorally	1	0	0	symptom onset			n/a	perorally	6015529-13	1965	1	2	other	Kuru	576	unique
https://pubmed.ncbi.nlm.nih.gov/6015529/	6015529	exclude	Transmission and passage of experimental “Kuru” to chimpanzees.	Gajdusek, D.	Kuru → Chimpanzee	1967	Chimpanzee (Pan troglodytes)	14	ic		1	0	0	symptom onset			n/a	Kuru → 2nd Chimpanzee	6015529-14	1965	1	2	ic	Kuru	577	duplicate
https://pubmed.ncbi.nlm.nih.gov/6015529/	6015529	include	Transmission and passage of experimental “Kuru” to chimpanzees.	Gajdusek, D.	Kuru → Chimpanzee	1967	Chimpanzee (Pan troglodytes)	15	multiple	ic/im	1	0	0	symptom onset			n/a	inoculated intracerebral and intramuscular; Kuru → 2nd Chimpanzee (pooled CSF)	6015529-15	1965	1	2	multiple	Kuru	578	unique
https://pubmed.ncbi.nlm.nih.gov/6015529/	6015529	exclude	Transmission and passage of experimental “Kuru” to chimpanzees.	Gajdusek, D.	Kuru → Chimpanzee	1967	Chimpanzee (Pan troglodytes)	16	multiple	ic/iv	3	0	0	symptom onset			n/a	inoculated intracerebral and intravenious; Kuru → 2nd Chimpanzee	6015529-16	1965	3	2	multiple	Kuru	579	duplicate
https://pubmed.ncbi.nlm.nih.gov/6015529/	6015529	exclude	Transmission and passage of experimental “Kuru” to chimpanzees.	Gajdusek, D.	Kuru → Chimpanzee	1967	Chimpanzee (Pan troglodytes)	17	multiple	ic/iv/ip/sc/im	2	0	0	symptom onset			n/a	inoculated intracerebral, intravenious, intraperitoneal, subcutaneous, and intramuscularly; Kuru → 2nd Chimpanzee	6015529-17	1965	2	2	multiple	Kuru	580	duplicate
https://pubmed.ncbi.nlm.nih.gov/6015529/	6015529	exclude	Transmission and passage of experimental “Kuru” to chimpanzees.	Gajdusek, D.	Kuru	1967	Chimpanzee (Pan troglodytes)	2	multiple	ic/iv	5	1	0	terminal prion disease	31		n/a	A7 was killed early in disease at 32 months, 3 months after symptom onset, A6 and A7 were excluded due to inconsistencies in incubation periods and animal IDs were switched between papers	6015529-2	1965	4	3	multiple	Kuru	581	duplicate
https://pubmed.ncbi.nlm.nih.gov/6015529/	6015529	exclude	Transmission and passage of experimental “Kuru” to chimpanzees.	Gajdusek, D.	Kuru	1967	Chimpanzee (Pan troglodytes)	2	multiple	ic/iv	5	2	0	symptom onset	27	2.8	25-29	inoculated ic/iv; A6 and A7 were excluded due to inconsistencies in incubation periods and animal IDs were switched between papers	6015529-2	1965	3	2	multiple	Kuru	582	duplicate
https://pubmed.ncbi.nlm.nih.gov/6015529/	6015529	include	Transmission and passage of experimental “Kuru” to chimpanzees.	Gajdusek, D.	Kuru	1967	Chimpanzee (Pan troglodytes)	3	multiple	ic/iv/ip/sc	3	0	0	symptom onset			n/a	inoculated intracerebral, intravenious, intraperitoneal, and subcutaneous	6015529-3	1965	3	2	multiple	Kuru	583	unique
https://pubmed.ncbi.nlm.nih.gov/6015529/	6015529	include	Transmission and passage of experimental “Kuru” to chimpanzees.	Gajdusek, D.	Kuru	1967	Chimpanzee (Pan troglodytes)	4	multiple	ic/im	1	0	0	symptom onset			n/a	inoculated intracerebral and intramuscular	6015529-4	1965	1	2	multiple	Kuru	584	unique
https://pubmed.ncbi.nlm.nih.gov/6015529/	6015529	include	Transmission and passage of experimental “Kuru” to chimpanzees.	Gajdusek, D.	Kuru	1967	Chimpanzee (Pan troglodytes)	5	multiple	ic/iv/im	1	0	0	symptom onset			n/a	inoculated intracerebral, intravenious, and intramuscular	6015529-5	1965	1	2	multiple	Kuru	585	unique
https://pubmed.ncbi.nlm.nih.gov/6015529/	6015529	include	Transmission and passage of experimental “Kuru” to chimpanzees.	Gajdusek, D.	Kuru	1967	Chimpanzee (Pan troglodytes)	6	multiple	iv/ip/sc/im	1	0	0	symptom onset			n/a	inoculated intravenious, intraperitoneal, subcutaneous, and intramuscular	6015529-6	1965	1	2	multiple	Kuru	586	unique
https://pubmed.ncbi.nlm.nih.gov/6015529/	6015529	include	Transmission and passage of experimental “Kuru” to chimpanzees.	Gajdusek, D.	Kuru	1967	Chimpanzee (Pan troglodytes)	7	multiple	ic/iv/ip/im	1	0	0	symptom onset			n/a	inoculated intracerebral, intravenious, intraperitoneal, and intramuscular	6015529-7	1965	1	2	multiple	Kuru	587	unique
https://pubmed.ncbi.nlm.nih.gov/6015529/	6015529	exclude	Transmission and passage of experimental “Kuru” to chimpanzees.	Gajdusek, D.	Kuru → Chimpanzee	1967	Chimpanzee (Pan troglodytes)	8	ic		4	1	0	terminal prion disease	13		n/a	A14 was excluded due to duration period being incosistent	6015529-8	1965	3	3	ic	Kuru	588	duplicate
https://pubmed.ncbi.nlm.nih.gov/6015529/	6015529	exclude	Transmission and passage of experimental “Kuru” to chimpanzees.	Gajdusek, D.	Kuru → Chimpanzee	1967	Chimpanzee (Pan troglodytes)	8	ic		4	1	1	symptom onset	11		n/a	A14 was excluded due to duration period being incosistent, A15 died of gastroenteritis, A41 is still well	6015529-8	1965	2	2	ic	Kuru	589	duplicate
https://pubmed.ncbi.nlm.nih.gov/6015529/	6015529	include	Transmission and passage of experimental “Kuru” to chimpanzees.	Gajdusek, D.	Kuru → Chimpanzee	1967	Chimpanzee (Pan troglodytes)	9	multiple	ic/iv	5	0	1	symptom onset			n/a	inoculated intracerebral and intravenious	6015529-9	1965	4	2	multiple	Kuru	590	unique
https://pubmed.ncbi.nlm.nih.gov/6345460/	6345460	include	Creutzfeld-Jakob Disease in the Province of Siena: Two Cases Transmitted to Monkeys	Fieschi, C.	sCJD	1983	Capuchin monkey (Cebus sp.)	1	multiple	ic/im	1	1	0	terminal prion disease	73.5		n/a		6345460-1	1980	0	3	multiple	CJD	591	unique
https://pubmed.ncbi.nlm.nih.gov/6345460/	6345460	include	Creutzfeld-Jakob Disease in the Province of Siena: Two Cases Transmitted to Monkeys	Fieschi, C.	sCJD	1983	Capuchin monkey (Cebus sp.)	1	multiple	ic/im	1	1	0	symptom onset	72.5		n/a	inoculated ic/im with 20% brain homogenate	6345460-1	1980	0	2	multiple	CJD	592	duplicate
https://pubmed.ncbi.nlm.nih.gov/6345460/	6345460	include	Creutzfeld-Jakob Disease in the Province of Siena: Two Cases Transmitted to Monkeys	Fieschi, C.	sCJD	1983	Capuchin monkey (Cebus sp.)	2	multiple	ic/im	1	1	0	terminal prion disease	50.5		n/a		6345460-2	1980	0	3	multiple	CJD	593	unique
https://pubmed.ncbi.nlm.nih.gov/6345460/	6345460	include	Creutzfeld-Jakob Disease in the Province of Siena: Two Cases Transmitted to Monkeys	Fieschi, C.	sCJD	1983	Capuchin monkey (Cebus sp.)	2	multiple	ic/im	1	1	0	symptom onset	49		n/a	inoculated ic/im with 5% lymphnode	6345460-2	1980	0	2	multiple	CJD	594	duplicate
https://pubmed.ncbi.nlm.nih.gov/6345460/	6345460	include	Creutzfeld-Jakob Disease in the Province of Siena: Two Cases Transmitted to Monkeys	Fieschi, C.	sCJD	1983	Spider monkey (Ateles geoffroyi)	3	ic		1	0	0	symptom onset			n/a	inoculated with 20% liver	6345460-3	1980	1	2	ic	CJD	595	unique
https://pubmed.ncbi.nlm.nih.gov/6345460/	6345460	include	Creutzfeld-Jakob Disease in the Province of Siena: Two Cases Transmitted to Monkeys	Fieschi, C.	sCJD	1983	Squirrel monkey (Saimiri sciureus)	4	multiple	ic/im	1	0	1	symptom onset			n/a	inoculated ic/im with 20% spleen	6345460-4	1980	0	2	multiple	CJD	596	unique
https://pubmed.ncbi.nlm.nih.gov/6345460/	6345460	include	Creutzfeld-Jakob Disease in the Province of Siena: Two Cases Transmitted to Monkeys	Fieschi, C.	sCJD	1983	Capuchin monkey (Cebus sp.)	5	ic		1	1	0	terminal prion disease	44		n/a		6345460-5	1980	0	3	ic	CJD	597	unique
https://pubmed.ncbi.nlm.nih.gov/6345460/	6345460	include	Creutzfeld-Jakob Disease in the Province of Siena: Two Cases Transmitted to Monkeys	Fieschi, C.	sCJD	1983	Capuchin monkey (Cebus sp.)	5	ic		1	1	0	symptom onset	40		n/a	inoculated with 20% brain homogenate	6345460-5	1980	0	2	ic	CJD	598	duplicate
https://pubmed.ncbi.nlm.nih.gov/6784125/	6784125	include	Absence of Vertical Transmission of Subacute Spongiform Viral Encephalopathies in Experimental Primates	Amyx, H.	Kuru	1981	Chimpanzee (Pan troglodytes)	1	unspecified		2	2	0	symptom onset	48.75	47	15.5-82	**All animals listed in this study had an offspring after being inoculated with prions, and none of the offspring developed disease when tested for vertical transmission of prion disease via their experimentally inoculated parents	6784125-1	1980	0	2	other	Kuru	599	unique
https://pubmed.ncbi.nlm.nih.gov/6784125/	6784125	include	Absence of Vertical Transmission of Subacute Spongiform Viral Encephalopathies in Experimental Primates	Amyx, H.	sCJD	1981	Chimpanzee (Pan troglodytes)	2	unspecified		1	1	0	symptom onset	14		n/a	**All animals listed in this study had an offspring after being inoculated with prions, and none of the offspring developed disease when tested for vertical transmission of prion disease via their experimentally inoculated parents	6784125-2	1980	0	2	other	CJD	600	unique
https://pubmed.ncbi.nlm.nih.gov/6784125/	6784125	include	Absence of Vertical Transmission of Subacute Spongiform Viral Encephalopathies in Experimental Primates	Amyx, H.	sCJD	1981	Squirrel monkey (Saimiri sciureus)	3	unspecified		2	2	0	symptom onset	23.25	6.7	18.5-28	**All animals listed in this study had an offspring after being inoculated with prions, and none of the offspring developed disease when tested for vertical transmission of prion disease via their experimentally inoculated parents	6784125-3	1980	0	2	other	CJD	601	unique
https://pubmed.ncbi.nlm.nih.gov/6784125/	6784125	include	Absence of Vertical Transmission of Subacute Spongiform Viral Encephalopathies in Experimental Primates	Amyx, H.	Scrapie	1981	Capuchin monkey (Cebus sp.)	4	unspecified		2	2	0	symptom onset	33.75	2.47	32-35.5	**All animals listed in this study had an offspring after being inoculated with prions, and none of the offspring developed disease when tested for vertical transmission of prion disease via their experimentally inoculated parents	6784125-4	1980	0	2	other	other	602	unique
https://pubmed.ncbi.nlm.nih.gov/6784125/	6784125	include	Absence of Vertical Transmission of Subacute Spongiform Viral Encephalopathies in Experimental Primates	Amyx, H.	Kuru	1981	Rhesus macaque (Macaca mulatta)	5	unspecified		2	2	0	symptom onset	102	0	102.0	**All animals listed in this study had an offspring after being inoculated with prions, and none of the offspring developed disease when tested for vertical transmission of prion disease via their experimentally inoculated parents	6784125-5	1980	0	2	other	Kuru	603	unique
https://pubmed.ncbi.nlm.nih.gov/6784125/	6784125	include	Absence of Vertical Transmission of Subacute Spongiform Viral Encephalopathies in Experimental Primates	Amyx, H.	sCJD	1981	Rhesus macaque (Macaca mulatta)	6	unspecified		2	2	0	symptom onset	66.5	0.7	66-67	**All animals listed in this study had an offspring after being inoculated with prions, and none of the offspring developed disease when tested for vertical transmission of prion disease via their experimentally inoculated parents	6784125-6	1980	0	2	other	CJD	604	unique
https://pubmed.ncbi.nlm.nih.gov/6784125/	6784125	include	Absence of Vertical Transmission of Subacute Spongiform Viral Encephalopathies in Experimental Primates	Amyx, H.	Scrapie	1981	Cynomolgus macaque (Macaca fascicularis)	7	unspecified		1	1	0	symptom onset	72		n/a	**All animals listed in this study had an offspring after being inoculated with prions, and none of the offspring developed disease when tested for vertical transmission of prion disease via their experimentally inoculated parents	6784125-7	1980	0	2	other	other	605	unique
https://pubmed.ncbi.nlm.nih.gov/6854352	6854352	include	A clinico-pathological study of a case of kuru	Scrimgeour EM	Kuru	1983	Rhesus macaque (Macaca mulatta)	1	ic		2	0	0	symptom onset			n/a		6854352-1	1980	2	2	ic	Kuru	606	unique
https://pubmed.ncbi.nlm.nih.gov/6854352	6854352	include	A clinico-pathological study of a case of kuru	Scrimgeour EM	Kuru	1983	Squirrel monkey (Saimiri sciureus)	10	ic		1	1	0	symptom onset	43		n/a		6854352-10	1980	0	2	ic	Kuru	607	unique
https://pubmed.ncbi.nlm.nih.gov/6854352	6854352	include	A clinico-pathological study of a case of kuru	Scrimgeour EM	Kuru	1983	Squirrel monkey (Saimiri sciureus)	11	ic		1	0	0	symptom onset			n/a		6854352-11	1980	1	2	ic	Kuru	608	unique
https://pubmed.ncbi.nlm.nih.gov/6854352	6854352	include	A clinico-pathological study of a case of kuru	Scrimgeour EM	Kuru	1983	Squirrel monkey (Saimiri sciureus)	12	ic		1	0	0	symptom onset			n/a		6854352-12	1980	1	2	ic	Kuru	609	unique
https://pubmed.ncbi.nlm.nih.gov/6854352	6854352	include	A clinico-pathological study of a case of kuru	Scrimgeour EM	Kuru	1983	Squirrel monkey (Saimiri sciureus)	13	ic		1	0	0	symptom onset			n/a		6854352-13	1980	1	2	ic	Kuru	610	unique
https://pubmed.ncbi.nlm.nih.gov/6854352	6854352	include	A clinico-pathological study of a case of kuru	Scrimgeour EM	Kuru	1983	Squirrel monkey (Saimiri sciureus)	14	ic		1	0	0	symptom onset			n/a		6854352-14	1980	1	2	ic	Kuru	611	unique
https://pubmed.ncbi.nlm.nih.gov/6854352	6854352	include	A clinico-pathological study of a case of kuru	Scrimgeour EM	Kuru	1983	Cynomolgus macaque (Macaca fascicularis)	2	ic		1	0	0	symptom onset			n/a		6854352-2	1980	1	2	ic	Kuru	612	unique
https://pubmed.ncbi.nlm.nih.gov/6854352	6854352	include	A clinico-pathological study of a case of kuru	Scrimgeour EM	Kuru	1983	Spider monkey (Ateles geoffroyi)	3	ic		2	0	0	symptom onset			n/a		6854352-3	1980	2	2	ic	Kuru	613	unique
https://pubmed.ncbi.nlm.nih.gov/6854352	6854352	include	A clinico-pathological study of a case of kuru	Scrimgeour EM	Kuru	1983	Capuchin monkey (Cebus sp.)	4	ic		1	1	0	terminal prion disease	40		n/a		6854352-4	1980	0	3	ic	Kuru	614	unique
https://pubmed.ncbi.nlm.nih.gov/6854352	6854352	include	A clinico-pathological study of a case of kuru	Scrimgeour EM	Kuru	1983	Capuchin monkey (Cebus sp.)	4	ic		1	1	0	symptom onset	39		n/a		6854352-4	1980	0	2	ic	Kuru	615	duplicate
https://pubmed.ncbi.nlm.nih.gov/6854352	6854352	include	A clinico-pathological study of a case of kuru	Scrimgeour EM	Kuru	1983	Chimpanzee (Pan troglodytes)	5	multiple	im/iv	2	0	0	symptom onset			n/a		6854352-5	1980	2	2	multiple	Kuru	616	unique
https://pubmed.ncbi.nlm.nih.gov/6854352	6854352	include	A clinico-pathological study of a case of kuru	Scrimgeour EM	Kuru	1983	Squirrel monkey (Saimiri sciureus)	6	ic		1	1	0	terminal prion disease	34		n/a		6854352-6	1980	0	3	ic	Kuru	617	unique
https://pubmed.ncbi.nlm.nih.gov/6854352	6854352	include	A clinico-pathological study of a case of kuru	Scrimgeour EM	Kuru	1983	Squirrel monkey (Saimiri sciureus)	6	ic		1	1	0	symptom onset	27.5		n/a		6854352-6	1980	0	2	ic	Kuru	618	duplicate
https://pubmed.ncbi.nlm.nih.gov/6854352	6854352	include	A clinico-pathological study of a case of kuru	Scrimgeour EM	Kuru	1983	Squirrel monkey (Saimiri sciureus)	7	ic		1	0	1	symptom onset			n/a		6854352-7	1980	0	2	ic	Kuru	619	unique
https://pubmed.ncbi.nlm.nih.gov/6854352	6854352	include	A clinico-pathological study of a case of kuru	Scrimgeour EM	Kuru	1983	Squirrel monkey (Saimiri sciureus)	8	ic		1	1	0	terminal prion disease	47		n/a		6854352-8	1980	0	3	ic	Kuru	620	unique
https://pubmed.ncbi.nlm.nih.gov/6854352	6854352	include	A clinico-pathological study of a case of kuru	Scrimgeour EM	Kuru	1983	Squirrel monkey (Saimiri sciureus)	8	ic		1	1	0	symptom onset	39		n/a		6854352-8	1980	0	2	ic	Kuru	621	duplicate
https://pubmed.ncbi.nlm.nih.gov/6854352	6854352	include	A clinico-pathological study of a case of kuru	Scrimgeour EM	Kuru	1983	Squirrel monkey (Saimiri sciureus)	9	ic		1	1	0	terminal prion disease	38		n/a		6854352-9	1980	0	3	ic	Kuru	622	unique
https://pubmed.ncbi.nlm.nih.gov/6854352	6854352	include	A clinico-pathological study of a case of kuru	Scrimgeour EM	Kuru	1983	Squirrel monkey (Saimiri sciureus)	9	ic		1	1	0	symptom onset	37		n/a		6854352-9	1980	0	2	ic	Kuru	623	duplicate
https://pubmed.ncbi.nlm.nih.gov/6997404/	6997404	include	Oral Transmission of Kuru, Creutzfeldt-Jakob Disease, and Scrapie to Nonhuman Primates	Gibbs, C.	Kuru → Chimpanzee	1980	Squirrel monkey (Saimiri sciureus)	1	oral		2	1	0	terminal prion disease	38		n/a		6997404-1	1980	1	3	oral	Kuru	624	unique
https://pubmed.ncbi.nlm.nih.gov/6997404/	6997404	include	Oral Transmission of Kuru, Creutzfeldt-Jakob Disease, and Scrapie to Nonhuman Primates	Gibbs, C.	Kuru → Chimpanzee	1980	Squirrel monkey (Saimiri sciureus)	1	oral		2	1	0	symptom onset	36		n/a		6997404-1	1980	1	2	oral	Kuru	625	duplicate
https://pubmed.ncbi.nlm.nih.gov/6997404/	6997404	include	Oral Transmission of Kuru, Creutzfeldt-Jakob Disease, and Scrapie to Nonhuman Primates	Gibbs, C.	sCJD → Chimpanzee	1980	Squirrel monkey (Saimiri sciureus)	2	oral		2	2	0	symptom onset	25	2.8	23-27		6997404-2	1980	0	2	oral	CJD	626	unique
https://pubmed.ncbi.nlm.nih.gov/6997404/	6997404	include	Oral Transmission of Kuru, Creutzfeldt-Jakob Disease, and Scrapie to Nonhuman Primates	Gibbs, C.	Scrapie [Compton] → Hamster	1980	Squirrel monkey (Saimiri sciureus)	3	oral		2	2	0	symptom onset	28.5	4.9	25-32		6997404-3	1980	0	2	oral	other	627	unique
https://pubmed.ncbi.nlm.nih.gov/7002260	7002260	include	Transmission and scanning electron microscopy of spongiform change in Creutzfeldt-Jakob disease	Chou SM	sCJD → Chimpanzee	1980	Capuchin monkey (Cebus sp.)	1	multiple	ic/iv	1	1	0	terminal prion disease	43		n/a		7002260-1	1980	0	3	multiple	CJD	628	unique
https://pubmed.ncbi.nlm.nih.gov/7002260	7002260	include	Transmission and scanning electron microscopy of spongiform change in Creutzfeldt-Jakob disease	Chou SM	sCJD → Chimpanzee	1980	Capuchin monkey (Cebus sp.)	1	multiple	ic/iv	1	1	0	symptom onset	35		n/a	10% brain homogenate	7002260-1	1980	0	2	multiple	CJD	629	duplicate
https://pubmed.ncbi.nlm.nih.gov/7002260	7002260	include	Transmission and scanning electron microscopy of spongiform change in Creutzfeldt-Jakob disease	Chou SM	sCJD	1980	Spider monkey (Ateles geoffroyi)	2	multiple	ic/iv	1	1	0	terminal prion disease	28		n/a		7002260-2	1980	0	3	multiple	CJD	630	unique
https://pubmed.ncbi.nlm.nih.gov/7002260	7002260	include	Transmission and scanning electron microscopy of spongiform change in Creutzfeldt-Jakob disease	Chou SM	sCJD	1980	Spider monkey (Ateles geoffroyi)	2	multiple	ic/iv	1	1	0	symptom onset	26		n/a	10% brain homogenate	7002260-2	1980	0	2	multiple	CJD	631	duplicate
https://pubmed.ncbi.nlm.nih.gov/7002260	7002260	include	Transmission and scanning electron microscopy of spongiform change in Creutzfeldt-Jakob disease	Chou SM	sCJD	1980	Spider monkey (Ateles geoffroyi)	3	multiple	ic/im	1	1	0	terminal prion disease	26.5		n/a		7002260-3	1980	0	3	multiple	CJD	632	unique
https://pubmed.ncbi.nlm.nih.gov/7002260	7002260	include	Transmission and scanning electron microscopy of spongiform change in Creutzfeldt-Jakob disease	Chou SM	sCJD	1980	Spider monkey (Ateles geoffroyi)	3	multiple	ic/im	1	1	0	symptom onset	24		n/a	10% brain homogennate	7002260-3	1980	0	2	multiple	CJD	633	duplicate
https://pubmed.ncbi.nlm.nih.gov/7142450	7142450	include	The syndrome of unilateral neglect in experimental kuru in the monkey: facts and hypotheses	Vuillon-Cacciuttolo G	Kuru → Rhesus macaque → Rhesus macaque → Rhesus macaque	1982	Cynomolgus macaque (Macaca fascicularis)	1	multiple	ic/iv	2	2	0	terminal prion disease	22	4.2	19-25		7142450-1	1980	0	3	multiple	Kuru	634	unique
https://pubmed.ncbi.nlm.nih.gov/7142450	7142450	include	The syndrome of unilateral neglect in experimental kuru in the monkey: facts and hypotheses	Vuillon-Cacciuttolo G	Kuru → Rhesus macaque → Rhesus macaque → Rhesus macaque	1982	Cynomolgus macaque (Macaca fascicularis)	1	multiple	ic/iv	2	2	0	symptom onset	18.5	2.1	17-20		7142450-1	1980	0	2	multiple	Kuru	635	duplicate
https://pubmed.ncbi.nlm.nih.gov/7142450	7142450	exclude	The syndrome of unilateral neglect in experimental kuru in the monkey: facts and hypotheses	Vuillon-Cacciuttolo G	Kuru → Rhesus macaque → Rhesus macaque	1982	Rhesus macaque (Macaca mulatta)	2	multiple	ic/iv	8	6	0	symptom onset	23	1.3	21.2-25	previously reported in Bert 1978; Mm 03, 06, 14, 05, 04, 07, 23, 24	7142450-2	1980	2	2	multiple	Kuru	636	duplicate
https://pubmed.ncbi.nlm.nih.gov/8006664/	8006664	include	Transmission of Creutzfeldt-Jakob Disease to a Chimpanzee by Electrodes Contaminated During Neurosurgery	Gibbs, C.	iCJD	1994	Chimpanzee (Pan troglodytes)	1	ic		1	1	0	terminal prion disease	20		n/a		8006664-1	1990	0	3	ic	CJD	637	unique
https://pubmed.ncbi.nlm.nih.gov/8006664/	8006664	include	Transmission of Creutzfeldt-Jakob Disease to a Chimpanzee by Electrodes Contaminated During Neurosurgery	Gibbs, C.	iCJD	1994	Rhesus macaque (Macaca mulatta)	2	ic		1	1	0	terminal prion disease	75		n/a		8006664-2	1990	0	3	ic	CJD	638	unique
https://pubmed.ncbi.nlm.nih.gov/8006664/	8006664	include	Transmission of Creutzfeldt-Jakob Disease to a Chimpanzee by Electrodes Contaminated During Neurosurgery	Gibbs, C.	iCJD	1994	Squirrel monkey (Saimiri sciureus)	3	ic		1	1	0	terminal prion disease	18		n/a		8006664-3	1990	0	3	ic	CJD	639	unique
https://pubmed.ncbi.nlm.nih.gov/8006664/	8006664	include	Transmission of Creutzfeldt-Jakob Disease to a Chimpanzee by Electrodes Contaminated During Neurosurgery	Gibbs, C.	iCJD	1994	Capuchin monkey (Cebus sp.)	4	ic		2	2	0	terminal prion disease	39	0.7	38-39		8006664-4	1990	0	3	ic	CJD	640	unique
https://pubmed.ncbi.nlm.nih.gov/8006664/	8006664	include	Transmission of Creutzfeldt-Jakob Disease to a Chimpanzee by Electrodes Contaminated During Neurosurgery	Gibbs, C.	iCJD	1994	Chimpanzee (Pan troglodytes)	5	ic		1	1	0	terminal prion disease	11		n/a		8006664-5	1990	0	3	ic	CJD	641	unique
https://pubmed.ncbi.nlm.nih.gov/8006664/	8006664	include	Transmission of Creutzfeldt-Jakob Disease to a Chimpanzee by Electrodes Contaminated During Neurosurgery	Gibbs, C.	iCJD	1994	Squirrel monkey (Saimiri sciureus)	6	ic		4	4	0	terminal prion disease	23	7.8	16-27		8006664-6	1990	0	3	ic	CJD	642	unique
https://pubmed.ncbi.nlm.nih.gov/8006664/	8006664	include	Transmission of Creutzfeldt-Jakob Disease to a Chimpanzee by Electrodes Contaminated During Neurosurgery	Gibbs, C.	iCJD	1994	Vervet monkey (Chlorocebus pygerythrus)	7	ic		2	2	0	terminal prion disease	57	14.8	46-67		8006664-7	1990	0	3	ic	CJD	643	unique
https://pubmed.ncbi.nlm.nih.gov/8006664/	8006664	include	Transmission of Creutzfeldt-Jakob Disease to a Chimpanzee by Electrodes Contaminated During Neurosurgery	Gibbs, C.	iCJD	1994	Chimpanzee (Pan troglodytes)	8	ic		1	0	0	terminal prion disease			n/a		8006664-8	1990	1	3	ic	CJD	644	unique
https://pubmed.ncbi.nlm.nih.gov/814967/	814967	include	Experimental Kuru in the Spider Monkey. Histopathological and Ultrastructural Studies of the Brain During Early Stages of Incubation	Beck, E.	Kuru	1975	Spider monkey (Ateles geoffroyi)	1	ic		11	1	0	symptom onset	24		n/a	inoculated with 0.2mL of 10% kuru brain suspension	814967-1	1975	10	2	ic	Kuru	645	unique
https://pubmed.ncbi.nlm.nih.gov/814967/	814967	include	Experimental Kuru in the Spider Monkey. Histopathological and Ultrastructural Studies of the Brain During Early Stages of Incubation	Beck, E.	Kuru	1975	Spider monkey (Ateles geoffroyi)	1	ic		11	10	0	histology			n/a		814967-1	1975	1	1	ic	Kuru	646	duplicate
https://pubmed.ncbi.nlm.nih.gov/81763	81763	include	Experimental kuru in the rhesus monkey: a study of EEG modifications in the waking state and during sleep	Bert J	Kuru → Rhesus macaque → Rhesus macaque	1978	Rhesus macaque (Macaca mulatta)	1	multiple	ic/iv	8	6	0	symptom onset	23	1.3	21.2-25	Mm 03, 06, 14, 05, 04, 07, 23, 24	81763-1	1975	2	2	multiple	Kuru	647	unique
https://pubmed.ncbi.nlm.nih.gov/8179297/	8179297	include	Human Spongiform Encephalopathy: The National Institutes of Health Series of 300 Cases of Experimentally Transmitted Disease	Brown, P.	sCJD	1994	Chimpanzee (Pan troglodytes)	1	unspecified		29	28	0	terminal prion disease	18.7		11.5-42		8179297-1	1990	1	3	other	CJD	648	indeterminate
https://pubmed.ncbi.nlm.nih.gov/8179297/	8179297	include	Human Spongiform Encephalopathy: The National Institutes of Health Series of 300 Cases of Experimentally Transmitted Disease	Brown, P.	sCJD	1994	Chimpanzee (Pan troglodytes)	1	unspecified		29	28	0	symptom onset	17	7	11-36	animals with (quote) --aberrantly long incubation periods-- in inoculate chimpanzees were excluded: 51, 66, 71 and 75 months	8179297-1	1990	1	2	other	CJD	649	indeterminate
https://pubmed.ncbi.nlm.nih.gov/8179297/	8179297	include	Human Spongiform Encephalopathy: The National Institutes of Health Series of 300 Cases of Experimentally Transmitted Disease	Brown, P.	sCJD (Patient #5)	1994	Squirrel monkey (Saimiri sciureus)	10	iv		1	0	1	terminal prion disease			n/a		8179297-10	1990	0	3	iv	CJD	650	indeterminate
https://pubmed.ncbi.nlm.nih.gov/8179297/	8179297	include	Human Spongiform Encephalopathy: The National Institutes of Health Series of 300 Cases of Experimentally Transmitted Disease	Brown, P.	sCJD (Patient #13)	1994	Squirrel monkey (Saimiri sciureus)	11	ic		4	4	0	terminal prion disease	25.5	4	22-30		8179297-11	1990	0	3	ic	CJD	651	indeterminate
https://pubmed.ncbi.nlm.nih.gov/8179297/	8179297	include	Human Spongiform Encephalopathy: The National Institutes of Health Series of 300 Cases of Experimentally Transmitted Disease	Brown, P.	sCJD (Patient #13)	1994	Squirrel monkey (Saimiri sciureus)	12	other	sc	1	0	1	terminal prion disease			n/a	sc inoculation	8179297-12	1990	0	3	other	CJD	652	indeterminate
https://pubmed.ncbi.nlm.nih.gov/8179297/	8179297	include	Human Spongiform Encephalopathy: The National Institutes of Health Series of 300 Cases of Experimentally Transmitted Disease	Brown, P.	sCJD (Patient #13)	1994	Chimpanzee (Pan troglodytes)	13	ic		1	1	0	terminal prion disease	12		n/a		8179297-13	1990	0	3	ic	CJD	653	indeterminate
https://pubmed.ncbi.nlm.nih.gov/8179297/	8179297	include	Human Spongiform Encephalopathy: The National Institutes of Health Series of 300 Cases of Experimentally Transmitted Disease	Brown, P.	sCJD (Patient #13)	1994	Chimpanzee (Pan troglodytes)	14	other	sc	1	0	0	terminal prion disease			n/a	sc inoculation	8179297-14	1990	1	3	other	CJD	654	indeterminate
https://pubmed.ncbi.nlm.nih.gov/8179297/	8179297	include	Human Spongiform Encephalopathy: The National Institutes of Health Series of 300 Cases of Experimentally Transmitted Disease	Brown, P.	sCJD (Patient #13)	1994	Chimpanzee (Pan troglodytes)	15	multiple	iv/ip/im	1	1	0	terminal prion disease	16		n/a	iv, ip, and im inoculation	8179297-15	1990	0	3	multiple	CJD	655	indeterminate
https://pubmed.ncbi.nlm.nih.gov/8179297/	8179297	include	Human Spongiform Encephalopathy: The National Institutes of Health Series of 300 Cases of Experimentally Transmitted Disease	Brown, P.	sCJD (Patient #13)	1994	Chimpanzee (Pan troglodytes)	16	other	intradermal	1	1	0	terminal prion disease	19		n/a	id inoculation	8179297-16	1990	0	3	other	CJD	656	indeterminate
https://pubmed.ncbi.nlm.nih.gov/8179297/	8179297	include	Human Spongiform Encephalopathy: The National Institutes of Health Series of 300 Cases of Experimentally Transmitted Disease	Brown, P.	sCJD (Patient #24)	1994	Chimpanzee (Pan troglodytes)	17	ic		1	1	0	terminal prion disease	26		n/a		8179297-17	1990	0	3	ic	CJD	657	indeterminate
https://pubmed.ncbi.nlm.nih.gov/8179297/	8179297	include	Human Spongiform Encephalopathy: The National Institutes of Health Series of 300 Cases of Experimentally Transmitted Disease	Brown, P.	sCJD (Patient #24)	1994	Chimpanzee (Pan troglodytes)	18	other	im	1	1	0	terminal prion disease	11		n/a	im inoculation	8179297-18	1990	0	3	other	CJD	658	indeterminate
https://pubmed.ncbi.nlm.nih.gov/8179297/	8179297	include	Human Spongiform Encephalopathy: The National Institutes of Health Series of 300 Cases of Experimentally Transmitted Disease	Brown, P.	sCJD (Patient #24)	1994	Squirrel monkey (Saimiri sciureus)	19	ic		1	1	0	terminal prion disease	20		n/a		8179297-19	1990	0	3	ic	CJD	659	indeterminate
https://pubmed.ncbi.nlm.nih.gov/8179297/	8179297	include	Human Spongiform Encephalopathy: The National Institutes of Health Series of 300 Cases of Experimentally Transmitted Disease	Brown, P.	sCJD	1994	Squirrel monkey (Saimiri sciureus)	2	unspecified		211	196	0	terminal prion disease	1.3		11-48		8179297-2	1990	15	3	other	CJD	660	indeterminate
https://pubmed.ncbi.nlm.nih.gov/8179297/	8179297	include	Human Spongiform Encephalopathy: The National Institutes of Health Series of 300 Cases of Experimentally Transmitted Disease	Brown, P.	sCJD	1994	Squirrel monkey (Saimiri sciureus)	2	unspecified		211	196	0	symptom onset	25	5	11-37	an inoculated squirrel monkey with an aberrantly long incubation period was excluded: 160 months	8179297-2	1990	15	2	other	CJD	661	indeterminate
https://pubmed.ncbi.nlm.nih.gov/8179297/	8179297	include	Human Spongiform Encephalopathy: The National Institutes of Health Series of 300 Cases of Experimentally Transmitted Disease	Brown, P.	sCJD (Patient #24)	1994	Squirrel monkey (Saimiri sciureus)	20	other	im	1	0	1	terminal prion disease			n/a	im inoculation	8179297-20	1990	0	3	other	CJD	662	indeterminate
https://pubmed.ncbi.nlm.nih.gov/8179297/	8179297	include	Human Spongiform Encephalopathy: The National Institutes of Health Series of 300 Cases of Experimentally Transmitted Disease	Brown, P.	sCJD (Patient #25)	1994	Spider monkey (Ateles geoffroyi)	21	ic		4	4	0	terminal prion disease	31	5	25-37		8179297-21	1990	0	3	ic	CJD	663	indeterminate
https://pubmed.ncbi.nlm.nih.gov/8179297/	8179297	include	Human Spongiform Encephalopathy: The National Institutes of Health Series of 300 Cases of Experimentally Transmitted Disease	Brown, P.	sCJD (Patient #25)	1994	Spider monkey (Ateles geoffroyi)	22	other	sc	2	0	2	terminal prion disease			n/a	sc inoculation	8179297-22	1990	0	3	other	CJD	664	indeterminate
https://pubmed.ncbi.nlm.nih.gov/8179297/	8179297	include	Human Spongiform Encephalopathy: The National Institutes of Health Series of 300 Cases of Experimentally Transmitted Disease	Brown, P.	Kuru (Patient #27)	1994	Chimpanzee (Pan troglodytes)	23	ic		3	3	0	terminal prion disease	18.7	5	14-24		8179297-23	1990	0	3	ic	Kuru	665	indeterminate
https://pubmed.ncbi.nlm.nih.gov/8179297/	8179297	include	Human Spongiform Encephalopathy: The National Institutes of Health Series of 300 Cases of Experimentally Transmitted Disease	Brown, P.	Kuru (Patient #27)	1994	Chimpanzee (Pan troglodytes)	24	other	sc	1	0	1	terminal prion disease			n/a	sc inoculation	8179297-24	1990	0	3	other	Kuru	666	indeterminate
https://pubmed.ncbi.nlm.nih.gov/8179297/	8179297	include	Human Spongiform Encephalopathy: The National Institutes of Health Series of 300 Cases of Experimentally Transmitted Disease	Brown, P.	Kuru (Patient #27)	1994	Chimpanzee (Pan troglodytes)	25	multiple	intranasal/intraocular	1	0	0	terminal prion disease			n/a	intranasal and intraocular inoculation	8179297-25	1990	1	3	multiple	Kuru	667	indeterminate
https://pubmed.ncbi.nlm.nih.gov/8179297/	8179297	include	Human Spongiform Encephalopathy: The National Institutes of Health Series of 300 Cases of Experimentally Transmitted Disease	Brown, P.	Kuru (Patient #27)	1994	Chimpanzee (Pan troglodytes)	26	other	intradermal	1	0	0	terminal prion disease			n/a	intradermal inoculation	8179297-26	1990	1	3	other	Kuru	668	indeterminate
https://pubmed.ncbi.nlm.nih.gov/8179297/	8179297	include	Human Spongiform Encephalopathy: The National Institutes of Health Series of 300 Cases of Experimentally Transmitted Disease	Brown, P.	Kuru (Patient #27)	1994	Squirrel monkey (Saimiri sciureus)	27	ic		3	3	0	terminal prion disease	25.7	2	24-28		8179297-27	1990	0	3	ic	Kuru	669	indeterminate
https://pubmed.ncbi.nlm.nih.gov/8179297/	8179297	include	Human Spongiform Encephalopathy: The National Institutes of Health Series of 300 Cases of Experimentally Transmitted Disease	Brown, P.	Kuru (Patient #27)	1994	Squirrel monkey (Saimiri sciureus)	28	other	sc	1	1	0	terminal prion disease	32		n/a	sc inoculation	8179297-28	1990	0	3	other	Kuru	670	indeterminate
https://pubmed.ncbi.nlm.nih.gov/8179297/	8179297	include	Human Spongiform Encephalopathy: The National Institutes of Health Series of 300 Cases of Experimentally Transmitted Disease	Brown, P.	Kuru (Patient #28)	1994	Capuchin monkey (Cebus sp.)	29	ic		1	1	0	terminal prion disease	54		n/a		8179297-29	1990	0	3	ic	Kuru	671	indeterminate
https://pubmed.ncbi.nlm.nih.gov/8179297/	8179297	include	Human Spongiform Encephalopathy: The National Institutes of Health Series of 300 Cases of Experimentally Transmitted Disease	Brown, P.	sCJD	1994	Spider monkey (Ateles geoffroyi)	3	unspecified		31	30	0	terminal prion disease	33.6		15-58		8179297-3	1990	1	3	other	CJD	672	indeterminate
https://pubmed.ncbi.nlm.nih.gov/8179297/	8179297	include	Human Spongiform Encephalopathy: The National Institutes of Health Series of 300 Cases of Experimentally Transmitted Disease	Brown, P.	sCJD	1994	Spider monkey (Ateles geoffroyi)	3	unspecified		31	30	0	symptom onset	31	8	15-50		8179297-3	1990	1	2	other	CJD	673	indeterminate
https://pubmed.ncbi.nlm.nih.gov/8179297/	8179297	include	Human Spongiform Encephalopathy: The National Institutes of Health Series of 300 Cases of Experimentally Transmitted Disease	Brown, P.	Kuru (Patient #28)	1994	Capuchin monkey (Cebus sp.)	30	other	intradermal	1	0	1	terminal prion disease			n/a	intradermal inoculation	8179297-30	1990	0	3	other	Kuru	674	indeterminate
https://pubmed.ncbi.nlm.nih.gov/8179297/	8179297	include	Human Spongiform Encephalopathy: The National Institutes of Health Series of 300 Cases of Experimentally Transmitted Disease	Brown, P.	Kuru (Patient #28)	1994	Spider monkey (Ateles geoffroyi)	31	ic		2	2	0	terminal prion disease	31	11	23-39		8179297-31	1990	0	3	ic	Kuru	675	indeterminate
https://pubmed.ncbi.nlm.nih.gov/8179297/	8179297	include	Human Spongiform Encephalopathy: The National Institutes of Health Series of 300 Cases of Experimentally Transmitted Disease	Brown, P.	Kuru (Patient #28)	1994	Spider monkey (Ateles geoffroyi)	32	other	ip	2	0	2	terminal prion disease			n/a	ip inoculation	8179297-32	1990	0	3	other	Kuru	676	indeterminate
https://pubmed.ncbi.nlm.nih.gov/8179297/	8179297	include	Human Spongiform Encephalopathy: The National Institutes of Health Series of 300 Cases of Experimentally Transmitted Disease	Brown, P.	Kuru (Patient #29)	1994	Chimpanzee (Pan troglodytes)	33	ic		2	2	0	terminal prion disease	29	14	19-39		8179297-33	1990	0	3	ic	Kuru	677	indeterminate
https://pubmed.ncbi.nlm.nih.gov/8179297/	8179297	include	Human Spongiform Encephalopathy: The National Institutes of Health Series of 300 Cases of Experimentally Transmitted Disease	Brown, P.	Kuru (Patient #29)	1994	Chimpanzee (Pan troglodytes)	34	multiple	iv/ip/sc/im	1	1	0	terminal prion disease	82		n/a	iv, ip, sc, and im inoculation	8179297-34	1990	0	3	multiple	Kuru	678	indeterminate
https://pubmed.ncbi.nlm.nih.gov/8179297/	8179297	include	Human Spongiform Encephalopathy: The National Institutes of Health Series of 300 Cases of Experimentally Transmitted Disease	Brown, P.	sCJD (Patient #30)	1994	Chimpanzee (Pan troglodytes)	35	ic		1	1	0	terminal prion disease	13		n/a		8179297-35	1990	0	3	ic	CJD	679	indeterminate
https://pubmed.ncbi.nlm.nih.gov/8179297/	8179297	include	Human Spongiform Encephalopathy: The National Institutes of Health Series of 300 Cases of Experimentally Transmitted Disease	Brown, P.	sCJD (Patient #30)	1994	Chimpanzee (Pan troglodytes)	36	other	im	1	0	0	terminal prion disease			n/a	im inoculation	8179297-36	1990	1	3	other	CJD	680	indeterminate
https://pubmed.ncbi.nlm.nih.gov/8179297/	8179297	include	Human Spongiform Encephalopathy: The National Institutes of Health Series of 300 Cases of Experimentally Transmitted Disease	Brown, P.	sCJD (Patient #30)	1994	Spider monkey (Ateles geoffroyi)	37	ic		1	1	0	histology			n/a		8179297-37	1990	0	1	ic	CJD	681	indeterminate
https://pubmed.ncbi.nlm.nih.gov/8179297/	8179297	include	Human Spongiform Encephalopathy: The National Institutes of Health Series of 300 Cases of Experimentally Transmitted Disease	Brown, P.	sCJD (Patient #30)	1994	Spider monkey (Ateles geoffroyi)	38	iv		1	0	1	terminal prion disease			n/a		8179297-38	1990	0	3	iv	CJD	682	indeterminate
https://pubmed.ncbi.nlm.nih.gov/8179297/	8179297	include	Human Spongiform Encephalopathy: The National Institutes of Health Series of 300 Cases of Experimentally Transmitted Disease	Brown, P.	Kuru (Patient #31)	1994	Chimpanzee (Pan troglodytes)	39	ic		2	2	0	symptom onset	10.5	0.7	44115.0	Inoculum Dose (LD50): 10,000	8179297-39	1990	0	2	ic	Kuru	683	indeterminate
https://pubmed.ncbi.nlm.nih.gov/8179297/	8179297	include	Human Spongiform Encephalopathy: The National Institutes of Health Series of 300 Cases of Experimentally Transmitted Disease	Brown, P.	sCJD	1994	Capuchin monkey (Cebus sp.)	4	unspecified		45	36	0	terminal prion disease	42.4		29-84		8179297-4	1990	9	3	other	CJD	684	indeterminate
https://pubmed.ncbi.nlm.nih.gov/8179297/	8179297	include	Human Spongiform Encephalopathy: The National Institutes of Health Series of 300 Cases of Experimentally Transmitted Disease	Brown, P.	sCJD	1994	Capuchin monkey (Cebus sp.)	4	unspecified		45	36	0	symptom onset	40	9	29-73	inoculated Capuchin monkeys with aberrantly long incubation periods were excluded: 160 and168 months	8179297-4	1990	9	2	other	CJD	685	indeterminate
https://pubmed.ncbi.nlm.nih.gov/8179297/	8179297	include	Human Spongiform Encephalopathy: The National Institutes of Health Series of 300 Cases of Experimentally Transmitted Disease	Brown, P.	Kuru (Patient #31)	1994	Chimpanzee (Pan troglodytes)	40	ic		1	1	0	symptom onset	12		n/a	Inoculum Dose (LD50): 20,000	8179297-40	1990	0	2	ic	Kuru	686	indeterminate
https://pubmed.ncbi.nlm.nih.gov/8179297/	8179297	include	Human Spongiform Encephalopathy: The National Institutes of Health Series of 300 Cases of Experimentally Transmitted Disease	Brown, P.	Kuru (Patient #31)	1994	Chimpanzee (Pan troglodytes)	41	multiple	ip/im/sc	1	1	0	symptom onset	18		n/a	ip, im, and sc inoculation; Inoculum Dose (LD50): 75,000	8179297-41	1990	0	2	multiple	Kuru	687	indeterminate
https://pubmed.ncbi.nlm.nih.gov/8179297/	8179297	include	Human Spongiform Encephalopathy: The National Institutes of Health Series of 300 Cases of Experimentally Transmitted Disease	Brown, P.	Kuru (Patient #31)	1994	Chimpanzee (Pan troglodytes)	42	ic		1	1	0	symptom onset	15		n/a	Inoculum Dose (LD50): 30	8179297-42	1990	0	2	ic	Kuru	688	indeterminate
https://pubmed.ncbi.nlm.nih.gov/8179297/	8179297	include	Human Spongiform Encephalopathy: The National Institutes of Health Series of 300 Cases of Experimentally Transmitted Disease	Brown, P.	Kuru (Patient #31)	1994	Chimpanzee (Pan troglodytes)	43	multiple	ip/im/sc	1	1	0	symptom onset	142		n/a	ip, im, and sc inoculation; Inoculum Dose (LD50): 50	8179297-43	1990	0	2	multiple	Kuru	689	indeterminate
https://pubmed.ncbi.nlm.nih.gov/8179297/	8179297	include	Human Spongiform Encephalopathy: The National Institutes of Health Series of 300 Cases of Experimentally Transmitted Disease	Brown, P.	sCJD (Patient #24)	1994	Squirrel monkey (Saimiri sciureus)	44	ic		3	3	0	symptom onset	21.3	7.6	16-30	Inoculum Dose (LD50): 20,000	8179297-44	1990	0	2	ic	CJD	690	indeterminate
https://pubmed.ncbi.nlm.nih.gov/8179297/	8179297	include	Human Spongiform Encephalopathy: The National Institutes of Health Series of 300 Cases of Experimentally Transmitted Disease	Brown, P.	sCJD (Patient #24)	1994	Squirrel monkey (Saimiri sciureus)	45	ic		1	1	0	symptom onset	20		n/a	Inoculum Dose (LD50): 10,000	8179297-45	1990	0	2	ic	CJD	691	indeterminate
https://pubmed.ncbi.nlm.nih.gov/8179297/	8179297	include	Human Spongiform Encephalopathy: The National Institutes of Health Series of 300 Cases of Experimentally Transmitted Disease	Brown, P.	sCJD (Patient #24)	1994	Squirrel monkey (Saimiri sciureus)	46	multiple	intradermal/sc	1	1	0	symptom onset	24		n/a	id and sc inoculation; Inoculum Dose (LD50): 80,000	8179297-46	1990	0	2	multiple	CJD	692	indeterminate
https://pubmed.ncbi.nlm.nih.gov/8179297/	8179297	include	Human Spongiform Encephalopathy: The National Institutes of Health Series of 300 Cases of Experimentally Transmitted Disease	Brown, P.	sCJD (Patient #24)	1994	Squirrel monkey (Saimiri sciureus)	47	ic		1	1	0	symptom onset	18		n/a	Inoculum Dose (LD50): 200	8179297-47	1990	0	2	ic	CJD	693	indeterminate
https://pubmed.ncbi.nlm.nih.gov/8179297/	8179297	include	Human Spongiform Encephalopathy: The National Institutes of Health Series of 300 Cases of Experimentally Transmitted Disease	Brown, P.	sCJD (Patient #24)	1994	Squirrel monkey (Saimiri sciureus)	48	multiple	intradermal/sc	1	0	0	symptom onset			n/a	id and sc inoculation; Inoculum Dose (LD50): 800	8179297-48	1990	1	2	multiple	CJD	694	indeterminate
https://pubmed.ncbi.nlm.nih.gov/8179297/	8179297	include	Human Spongiform Encephalopathy: The National Institutes of Health Series of 300 Cases of Experimentally Transmitted Disease	Brown, P.	sCJD	1994	African green (Cercopithecus aethiops)	5	unspecified		15	13	0	terminal prion disease	53.4		46-70		8179297-5	1990	2	3	other	CJD	695	indeterminate
https://pubmed.ncbi.nlm.nih.gov/8179297/	8179297	include	Human Spongiform Encephalopathy: The National Institutes of Health Series of 300 Cases of Experimentally Transmitted Disease	Brown, P.	sCJD	1994	African green (Cercopithecus aethiops)	5	unspecified		15	13	0	symptom onset	49	5	46-58		8179297-5	1990	2	2	other	CJD	696	indeterminate
https://pubmed.ncbi.nlm.nih.gov/8179297/	8179297	include	Human Spongiform Encephalopathy: The National Institutes of Health Series of 300 Cases of Experimentally Transmitted Disease	Brown, P.	sCJD	1994	Rhesus macaque (Macaca mulatta)	6	unspecified		28	19	0	terminal prion disease	67.2		44-83		8179297-6	1990	9	3	other	CJD	697	indeterminate
https://pubmed.ncbi.nlm.nih.gov/8179297/	8179297	include	Human Spongiform Encephalopathy: The National Institutes of Health Series of 300 Cases of Experimentally Transmitted Disease	Brown, P.	sCJD	1994	Rhesus macaque (Macaca mulatta)	6	unspecified		28	19	0	symptom onset	64	7	44-73		8179297-6	1990	9	2	other	CJD	698	indeterminate
https://pubmed.ncbi.nlm.nih.gov/8179297/	8179297	include	Human Spongiform Encephalopathy: The National Institutes of Health Series of 300 Cases of Experimentally Transmitted Disease	Brown, P.	sCJD	1994	Cynomolgus macaque (Macaca fascicularis)	7	unspecified		23	6	0	terminal prion disease	63.1		53.5-81		8179297-7	1990	17	3	other	CJD	699	indeterminate
https://pubmed.ncbi.nlm.nih.gov/8179297/	8179297	include	Human Spongiform Encephalopathy: The National Institutes of Health Series of 300 Cases of Experimentally Transmitted Disease	Brown, P.	sCJD	1994	Cynomolgus macaque (Macaca fascicularis)	7	unspecified		23	6	0	symptom onset	61	10	53-74		8179297-7	1990	17	2	other	CJD	700	indeterminate
https://pubmed.ncbi.nlm.nih.gov/8179297/	8179297	include	Human Spongiform Encephalopathy: The National Institutes of Health Series of 300 Cases of Experimentally Transmitted Disease	Brown, P.	sCJD (Patient #5)	1994	Squirrel monkey (Saimiri sciureus)	8	ic		2	2	0	terminal prion disease	21.5	3.5	19-24		8179297-8	1990	0	3	ic	CJD	701	indeterminate
https://pubmed.ncbi.nlm.nih.gov/8179297/	8179297	include	Human Spongiform Encephalopathy: The National Institutes of Health Series of 300 Cases of Experimentally Transmitted Disease	Brown, P.	sCJD (Patient #5)	1994	Squirrel monkey (Saimiri sciureus)	9	other	sc	1	0	1	terminal prion disease			n/a	sc inoculation	8179297-9	1990	0	3	other	CJD	702	indeterminate
https://pubmed.ncbi.nlm.nih.gov/823126/	823126	include	Transmission of Creutzfeldt-Jakob Disease to the Patas Monkey (Erythrocebus Patas) With Cytopathological Changes in in Vitro Cultivated Brain Cells	Espana, C.	sCJD→ Spider monkey	1975	Patas (Erythrocebus patas)	1	ic		1	1	0	terminal prion disease	55.5		n/a		823126-1	1975	0	3	ic	CJD	703	unique
https://pubmed.ncbi.nlm.nih.gov/823126/	823126	include	Transmission of Creutzfeldt-Jakob Disease to the Patas Monkey (Erythrocebus Patas) With Cytopathological Changes in in Vitro Cultivated Brain Cells	Espana, C.	sCJD→ Spider monkey	1975	Patas (Erythrocebus patas)	1	ic		1	1	0	symptom onset	47.5		n/a	inoculated with 0.2 mL of 10% CJD-infected squirrel monkey brain suspension which had been clarified by centrifugation at 1,800 rpm for 20 min,; the paper mentions this was the first positive case out of 17, but no other info was given except the other were also from human kuru or CJD patients	823126-1	1975	0	2	ic	CJD	704	duplicate
https://pubmed.ncbi.nlm.nih.gov/823126/	823126	exclude	Transmission of Creutzfeldt-Jakob Disease to the Patas Monkey (Erythrocebus Patas) With Cytopathological Changes in in Vitro Cultivated Brain Cells	Espana, C.	sCJD	1975	Squirrel monkey (Saimiri sciureus)	2	ic		1	1	0	terminal prion disease	26.5		n/a	animal included in other publications, Gajdusek 1971	823126-2	1975	0	3	ic	CJD	705	duplicate
https://pubmed.ncbi.nlm.nih.gov/825617/	825617	exclude	Preclinical lesions and their progression in the experimental spongiform encephalopathies (kuru and Creutzfeldt–Jakob disease) in primates.	Masters, C.	Kuru	1976	Lar gibbon (Hylobates lar)	1	ic		1	0	1	symptom onset			n/a		825617-1	1975	0	2	ic	Kuru	706	duplicate
https://pubmed.ncbi.nlm.nih.gov/825617/	825617	include	Preclinical lesions and their progression in the experimental spongiform encephalopathies (kuru and Creutzfeldt–Jakob disease) in primates.	Masters, C.	Kuru → Spider monkey, pooled human kuru serum	1976	Spider monkey (Ateles geoffroyi)	10	multiple	ic/iv	1	1	0	terminal prion disease	23.5		n/a		825617-10	1975	0	3	multiple	Kuru	707	unique
https://pubmed.ncbi.nlm.nih.gov/825617/	825617	include	Preclinical lesions and their progression in the experimental spongiform encephalopathies (kuru and Creutzfeldt–Jakob disease) in primates.	Masters, C.	Kuru → Spider monkey, pooled human kuru serum	1976	Spider monkey (Ateles geoffroyi)	10	multiple	ic/iv	1	1	0	symptom onset	21		n/a	inoculated ic/iv	825617-10	1975	0	2	multiple	Kuru	708	duplicate
https://pubmed.ncbi.nlm.nih.gov/825617/	825617	include	Preclinical lesions and their progression in the experimental spongiform encephalopathies (kuru and Creutzfeldt–Jakob disease) in primates.	Masters, C.	Kuru → Spider monkey, rabit anti-chimpanzee kuru serum	1976	Spider monkey (Ateles geoffroyi)	11	multiple	ic/iv	2	2	0	terminal prion disease	22.5		n/a		825617-11	1975	0	3	multiple	Kuru	709	unique
https://pubmed.ncbi.nlm.nih.gov/825617/	825617	include	Preclinical lesions and their progression in the experimental spongiform encephalopathies (kuru and Creutzfeldt–Jakob disease) in primates.	Masters, C.	Kuru → Spider monkey, rabit anti-chimpanzee kuru serum	1976	Spider monkey (Ateles geoffroyi)	11	multiple	ic/iv	2	2	0	symptom onset	15		n/a	inoculated ic/iv with Kuru → Spider monkey S2 brain suspension diluted to 10^-4	825617-11	1975	0	2	multiple	Kuru	710	duplicate
https://pubmed.ncbi.nlm.nih.gov/825617/	825617	include	Preclinical lesions and their progression in the experimental spongiform encephalopathies (kuru and Creutzfeldt–Jakob disease) in primates.	Masters, C.	Kuru → Spider monkey, rabit anti-chimpanzee kuru serum	1976	Spider monkey (Ateles geoffroyi)	12	multiple	ic/iv	1	1	0	terminal prion disease	23		n/a		825617-12	1975	0	3	multiple	Kuru	711	unique
https://pubmed.ncbi.nlm.nih.gov/825617/	825617	include	Preclinical lesions and their progression in the experimental spongiform encephalopathies (kuru and Creutzfeldt–Jakob disease) in primates.	Masters, C.	Kuru → Spider monkey, rabit anti-chimpanzee kuru serum	1976	Spider monkey (Ateles geoffroyi)	12	multiple	ic/iv	1	1	0	symptom onset	10.5		n/a	inoculated ic/iv with Kuru → Spider monkey S2 brain suspension diluted to 10^-5	825617-12	1975	0	2	multiple	Kuru	712	duplicate
https://pubmed.ncbi.nlm.nih.gov/825617/	825617	include	Preclinical lesions and their progression in the experimental spongiform encephalopathies (kuru and Creutzfeldt–Jakob disease) in primates.	Masters, C.	sCJD	1976	Chimpanzee (Pan troglodytes)	13	multiple	ic/iv	1	1	0	terminal prion disease	12.5		n/a		825617-13	1975	0	3	multiple	CJD	713	unique
https://pubmed.ncbi.nlm.nih.gov/825617/	825617	include	Preclinical lesions and their progression in the experimental spongiform encephalopathies (kuru and Creutzfeldt–Jakob disease) in primates.	Masters, C.	sCJD	1976	Chimpanzee (Pan troglodytes)	13	multiple	ic/iv	1	1	0	symptom onset	12		n/a	inoculated ic/iv	825617-13	1975	0	2	multiple	CJD	714	duplicate
https://pubmed.ncbi.nlm.nih.gov/825617/	825617	exclude	Preclinical lesions and their progression in the experimental spongiform encephalopathies (kuru and Creutzfeldt–Jakob disease) in primates.	Masters, C.	Kuru → Spider monkey	1976	Sooty mangabey (Cercocebus atys)	2	ic		1	0	1	symptom onset			n/a		825617-2	1975	0	2	ic	Kuru	715	duplicate
https://pubmed.ncbi.nlm.nih.gov/825617/	825617	exclude	Preclinical lesions and their progression in the experimental spongiform encephalopathies (kuru and Creutzfeldt–Jakob disease) in primates.	Masters, C.	sCJD → Chimpanzee	1976	Sooty mangabey (Cercocebus atys)	3	ic		1	0	1	symptom onset			n/a		825617-3	1975	0	2	ic	CJD	716	duplicate
https://pubmed.ncbi.nlm.nih.gov/825617/	825617	exclude	Preclinical lesions and their progression in the experimental spongiform encephalopathies (kuru and Creutzfeldt–Jakob disease) in primates.	Masters, C.	sCJD	1976	Sooty mangabey (Cercocebus atys)	4	ic		1	0	1	symptom onset			n/a		825617-4	1975	0	2	ic	CJD	717	duplicate
https://pubmed.ncbi.nlm.nih.gov/825617/	825617	exclude	Preclinical lesions and their progression in the experimental spongiform encephalopathies (kuru and Creutzfeldt–Jakob disease) in primates.	Masters, C.	sCJD → Chimpanzee	1976	Pig-tailed macaque (Macaca nemestrina)	5	ic		1	0	1	symptom onset			n/a		825617-5	1975	0	2	ic	CJD	718	duplicate
https://pubmed.ncbi.nlm.nih.gov/825617/	825617	include	Preclinical lesions and their progression in the experimental spongiform encephalopathies (kuru and Creutzfeldt–Jakob disease) in primates.	Masters, C.	Kuru → Chimpanzee, pooled human Kuru serum	1976	Chimpanzee (Pan troglodytes)	6	multiple	ic/iv	1	1	0	terminal prion disease	18.5		n/a		825617-6	1975	0	3	multiple	Kuru	719	unique
https://pubmed.ncbi.nlm.nih.gov/825617/	825617	include	Preclinical lesions and their progression in the experimental spongiform encephalopathies (kuru and Creutzfeldt–Jakob disease) in primates.	Masters, C.	Kuru → Chimpanzee, pooled human Kuru serum	1976	Chimpanzee (Pan troglodytes)	6	multiple	ic/iv	1	1	0	symptom onset	16		n/a	inoculated ic/iv	825617-6	1975	0	2	multiple	Kuru	720	duplicate
https://pubmed.ncbi.nlm.nih.gov/825617/	825617	include	Preclinical lesions and their progression in the experimental spongiform encephalopathies (kuru and Creutzfeldt–Jakob disease) in primates.	Masters, C.	Kuru → Chimpanzee, pooled rabit anti-human Kuru serum	1976	Chimpanzee (Pan troglodytes)	7	multiple	ic/iv	1	1	0	terminal prion disease	19.5		n/a		825617-7	1975	0	3	multiple	Kuru	721	unique
https://pubmed.ncbi.nlm.nih.gov/825617/	825617	include	Preclinical lesions and their progression in the experimental spongiform encephalopathies (kuru and Creutzfeldt–Jakob disease) in primates.	Masters, C.	Kuru → Chimpanzee, pooled rabit anti-human Kuru serum	1976	Chimpanzee (Pan troglodytes)	7	multiple	ic/iv	1	1	0	symptom onset	16.5		n/a	inoculated ic/iv	825617-7	1975	0	2	multiple	Kuru	722	duplicate
https://pubmed.ncbi.nlm.nih.gov/825617/	825617	include	Preclinical lesions and their progression in the experimental spongiform encephalopathies (kuru and Creutzfeldt–Jakob disease) in primates.	Masters, C.	Kuru → Chimpanzee, pooled chimpanzee kuru serum	1976	Chimpanzee (Pan troglodytes)	8	multiple	ic/iv	1	1	0	terminal prion disease	21.5		n/a		825617-8	1975	0	3	multiple	Kuru	723	unique
https://pubmed.ncbi.nlm.nih.gov/825617/	825617	include	Preclinical lesions and their progression in the experimental spongiform encephalopathies (kuru and Creutzfeldt–Jakob disease) in primates.	Masters, C.	Kuru → Chimpanzee, pooled chimpanzee kuru serum	1976	Chimpanzee (Pan troglodytes)	8	multiple	ic/iv	1	1	0	symptom onset	17.5		n/a	inoculated ic/iv	825617-8	1975	0	2	multiple	Kuru	724	duplicate
https://pubmed.ncbi.nlm.nih.gov/825617/	825617	include	Preclinical lesions and their progression in the experimental spongiform encephalopathies (kuru and Creutzfeldt–Jakob disease) in primates.	Masters, C.	Kuru → Spider monkey, pooled chimpanzee Kuru serum	1976	Spider monkey (Ateles geoffroyi)	9	multiple	ic/iv	1	1	0	terminal prion disease	24		n/a		825617-9	1975	0	3	multiple	Kuru	725	unique
https://pubmed.ncbi.nlm.nih.gov/825617/	825617	include	Preclinical lesions and their progression in the experimental spongiform encephalopathies (kuru and Creutzfeldt–Jakob disease) in primates.	Masters, C.	Kuru → Spider monkey, pooled chimpanzee Kuru serum	1976	Spider monkey (Ateles geoffroyi)	9	multiple	ic/iv	1	1	0	symptom onset	23.5		n/a	inoculated ic/iv	825617-9	1975	0	2	multiple	Kuru	726	duplicate
https://pubmed.ncbi.nlm.nih.gov/826636/	826636	include	Experimental Kuru in the Gibbon and Sooty Mangabey and Creutzfeldt-Jakob Disease in the Pigtailed Macaque. With a Summary of the Host Range of the Subacute Spongiform Virus Encephalopathies	Masters, C.	Kuru	1976	Lar gibbon (Hylobates lar)	1	ic		1	0	1	symptom onset			n/a	only histopathologically positive for prion disease, no clinical signs	826636-1	1975	0	2	ic	Kuru	727	unique
https://pubmed.ncbi.nlm.nih.gov/826636/	826636	include	Experimental Kuru in the Gibbon and Sooty Mangabey and Creutzfeldt-Jakob Disease in the Pigtailed Macaque. With a Summary of the Host Range of the Subacute Spongiform Virus Encephalopathies	Masters, C.	Kuru → Spider monkey	1976	Sooty mangabey (Cercocebus atys)	2	ic		1	0	1	symptom onset			n/a	only histopathologically positive for prion disease, no clinical signs	826636-2	1975	0	2	ic	Kuru	728	unique
https://pubmed.ncbi.nlm.nih.gov/826636/	826636	include	Experimental Kuru in the Gibbon and Sooty Mangabey and Creutzfeldt-Jakob Disease in the Pigtailed Macaque. With a Summary of the Host Range of the Subacute Spongiform Virus Encephalopathies	Masters, C.	sCJD → Chimpanzee	1976	Pig-tailed macaque (Macaca nemestrina)	3	ic		1	0	1	symptom onset			n/a	only histopathologically positive for prion disease, no clinical signs	826636-3	1975	0	2	ic	CJD	729	unique
https://pubmed.ncbi.nlm.nih.gov/826636/	826636	include	Experimental Kuru in the Gibbon and Sooty Mangabey and Creutzfeldt-Jakob Disease in the Pigtailed Macaque. With a Summary of the Host Range of the Subacute Spongiform Virus Encephalopathies	Masters, C.	sCJD	1976	Sooty mangabey (Cercocebus atys)	4	ic		1	0	1	symptom onset			n/a		826636-4	1975	0	2	ic	CJD	730	unique
https://pubmed.ncbi.nlm.nih.gov/826636/	826636	include	Experimental Kuru in the Gibbon and Sooty Mangabey and Creutzfeldt-Jakob Disease in the Pigtailed Macaque. With a Summary of the Host Range of the Subacute Spongiform Virus Encephalopathies	Masters, C.	sCJD → Chimpanzee	1976	Sooty mangabey (Cercocebus atys)	5	ic		1	0	1	symptom onset			n/a		826636-5	1975	0	2	ic	CJD	731	unique
https://pubmed.ncbi.nlm.nih.gov/828865	828865	include	A transmissible subacute spongiform encephalopathy in a visitor to the eastern highlands of New Guinea	Grabow JD	SCJD	1976	Squirrel monkey (Saimiri sciureus)	1	ic		6	5	1	terminal prion disease			18-23.5		828865-1	1975	0	3	ic	CJD	732	unique
https://pubmed.ncbi.nlm.nih.gov/8488658/	8488658	include	Experimental Transmission of BSE and Scrapie to the Common Marmoset	Baker, H.	Scrapie	1993	Common marmoset (Callithrix jacchus)	1	multiple	ic/ip	2	2	0	symptom onset	40	2.8	38-42	inoculated intracerebral and intraperitoneal	8488658-1	1990	0	2	multiple	other	733	unique
https://pubmed.ncbi.nlm.nih.gov/8488658/	8488658	include	Experimental Transmission of BSE and Scrapie to the Common Marmoset	Baker, H.	BSE	1993	Common marmoset (Callithrix jacchus)	2	multiple	ic/ip	2	2	0	symptom onset	46.5	0.7	46-47	inoculated intracerebral and intraperitoneal	8488658-2	1990	0	2	multiple	BSE/vCJD	734	unique
https://pubmed.ncbi.nlm.nih.gov/8657276/	8657276	include	BSE transmission to macaques.	Lasmézas, C.	BSE	1996	Cynomolgus macaque (Macaca fascicularis)	1	ic		3	3	0	terminal prion disease	39.3	1.38	39-40		8657276-1	1995	0	3	ic	BSE/vCJD	735	unique
https://pubmed.ncbi.nlm.nih.gov/8657276/	8657276	include	BSE transmission to macaques.	Lasmézas, C.	BSE	1996	Cynomolgus macaque (Macaca fascicularis)	1	ic		3	3	0	symptom onset	35.67	3.18	32-38		8657276-1	1995	0	2	ic	BSE/vCJD	736	duplicate
https://doi.org/10.1111/j.1365-2990.1976.tb00490.x	Zlotnik1976	include	Further Observations on the Experimental Transmission of Creutzfeldt-Jakob Disease from Man to Squirrel and Spider Monkeys	Zlotnik, I.	sCJD	1976	Squirrel monkey (Saimiri sciureus)	1	ic		8	8	0	terminal prion disease	24.6	3.7	20-32		Zlotnik1976-1	1975	0	3	ic	CJD	737	unique
https://doi.org/10.1111/j.1365-2990.1976.tb00490.x	Zlotnik1976	include	Further Observations on the Experimental Transmission of Creutzfeldt-Jakob Disease from Man to Squirrel and Spider Monkeys	Zlotnik, I.	sCJD	1976	Squirrel monkey (Saimiri sciureus)	1	ic		8	8	0	symptom onset	20.9	3.8	17-29		Zlotnik1976-1	1975	0	2	ic	CJD	738	duplicate
https://doi.org/10.1111/j.1365-2990.1976.tb00490.x	Zlotnik1976	include	Further Observations on the Experimental Transmission of Creutzfeldt-Jakob Disease from Man to Squirrel and Spider Monkeys	Zlotnik, I.	sCJD	1976	Spider monkey (Ateles geoffroyi)	2	ic		6	6	0	terminal prion disease	23.5	0.8	22-24		Zlotnik1976-2	1975	0	3	ic	CJD	739	unique
https://doi.org/10.1111/j.1365-2990.1976.tb00490.x	Zlotnik1976	include	Further Observations on the Experimental Transmission of Creutzfeldt-Jakob Disease from Man to Squirrel and Spider Monkeys	Zlotnik, I.	sCJD	1976	Spider monkey (Ateles geoffroyi)	2	ic		6	6	0	symptom onset	20.8	1.3	19-22		Zlotnik1976-2	1975	0	2	ic	CJD	740	duplicate
https://doi.org/10.1111/j.1365-2990.1976.tb00490.x	Zlotnik1976	include	Further Observations on the Experimental Transmission of Creutzfeldt-Jakob Disease from Man to Squirrel and Spider Monkeys	Zlotnik, I.	sCJD → Squirrel Monkey	1976	Squirrel monkey (Saimiri sciureus)	3	ic		4	0	0	symptom onset			n/a		Zlotnik1976-3	1975	4	2	ic	CJD	741	unique
https://doi.org/10.1111/j.1365-2990.1976.tb00490.x	Zlotnik1976	include	Further Observations on the Experimental Transmission of Creutzfeldt-Jakob Disease from Man to Squirrel and Spider Monkeys	Zlotnik, I.	sCJD → Squirrel Monkey	1976	Squirrel monkey (Saimiri sciureus)	3	ic		4	1	0	histology			n/a	13m after ic inoculation with no clinical signs of disease, one squirrel monkey was killed and histologically examined	Zlotnik1976-3	1975	3	1	ic	CJD	742	duplicate

## Sheet: Table_C_in_S1_Tables
combined_name	class1	brain_size_notes	body_size	website	comments	brain_size	human	percent	grp	common_name	scientific_name	grp_x
Chimpanzee (Pan troglodytes)	Ape	368.1 (females)/ 405.6 (males)		https://pubmed.ncbi.nlm.nih.gov/10376740/		386.9	1350	0.286593	ape	Chimpanzee	Pan troglodytes	1
Lar gibbon (Hylobates lar)	Ape								ape	Lar gibbon	Hylobates lar	1
African green (Chlorocebus aethiops)	Old world monkey				FKA: African green monkey (Cercopithecus aethiops)				old world monkey	African green	Chlorocebus aethiops	2
Baboon (Papio anubis)	Old world monkey								old world monkey	Baboon	Papio anubis	2
Barbary macaque (Macaca sylvanus)	Old world monkey								old world monkey	Barbary macaque	Macaca sylvanus	2
Bonnet macaque (Macaca radiata)	Old world monkey								old world monkey	Bonnet macaque	Macaca radiata	2
Cynomolgus macaque (Macaca fascicularis)	Old world monkey					74	1350	0.0548148	old world monkey	Cynomolgus macaque	Macaca fascicularis	2
Langur (Presbytis sp.)	Old world monkey								old world monkey	Langur	Presbytis sp.	2
Patas (Erythrocebus patas)	Old world monkey								old world monkey	Patas	Erythrocebus patas	2
Pig-tailed macaque (Macaca nemestrina)	Old world monkey								old world monkey	Pig-tailed macaque	Macaca nemestrina	2
Rhesus macaque (Macaca mulatta)	Old world monkey	86.1 (female)/ 96.1 (male)		https://pubmed.ncbi.nlm.nih.gov/9662002/		91.1	1350	0.0674815	old world monkey	Rhesus macaque	Macaca mulatta	2
Sooty mangabey (Cercocebus atys)	Old world monkey								old world monkey	Sooty mangabey	Cercocebus atys	2
Stump-tailed macaque (Macaca arctoides)	Old world monkey								old world monkey	Stump-tailed macaque	Macaca arctoides	2
Stumptail macaque (Macaca arctoides)	Old world monkey								old world monkey	Stumptail macaque	Macaca arctoides	2
Talapoin (Cercopithecus talapoin)	Old world monkey								old world monkey	Talapoin	Cercopithecus talapoin	2
Vervet monkey (Chlorocebus pygerythrus)	Old world monkey								old world monkey	Vervet monkey	Chlorocebus pygerythrus	2
Capuchin monkey (Cebus sp.)	New world monkey	60.0	2400	https://anatomypubs.onlinelibrary.wiley.com/doi/10.1002/ar.21515	captive animals				new world monkey	Capuchin monkey	Cebus sp.	3
Common marmoset (Callithrix jacchus)	New world monkey	7.7	266.3	https://anatomypubs.onlinelibrary.wiley.com/doi/10.1002/ar.21515	captive animals	7.7	1350	0.0057037	new world monkey	Common marmoset	Callithrix jacchus	3
Common woolly monkey (Lagothrix lagothricha)	New world monkey	119.5	6900	https://anatomypubs.onlinelibrary.wiley.com/doi/10.1002/ar.21515	captive animals				new world monkey	Common woolly monkey	Lagothrix lagothricha	3
Cotton-topped tamarin (Saguinus oedipus)	New world monkey	10.2	342.4	https://anatomypubs.onlinelibrary.wiley.com/doi/10.1002/ar.21515	captive animals; FKA: Cotton-topped marmoset (Saguinns oedipus)				new world monkey	Cotton-topped tamarin	Saguinus oedipus	3
Saddle-backed tamarin (Saguinus fuscicollis)	New world monkey	6.0	250	https://anatomypubs.onlinelibrary.wiley.com/doi/10.1002/ar.21515	captive animals; FKA: White-lipped marmoset (S. fuscicollis and S. nigricollis)				new world monkey	Saddle-backed tamarin	Saguinus fuscicollis	3
Spider monkey (Ateles geoffroyi)	New world monkey	108.03	7775	https://anatomypubs.onlinelibrary.wiley.com/doi/10.1002/ar.21515	captive animals	108.03	1350	0.0800222	new world monkey	Spider monkey	Ateles geoffroyi	3
Squirrel monkey (Saimiri sciureus)	New world monkey	22.93	638.4	https://anatomypubs.onlinelibrary.wiley.com/doi/10.1002/ar.21515	captive animals	22.93	1350	0.0169852	new world monkey	Squirrel monkey	Saimiri sciureus	3
Tamarins (Saguinus sp.)	New world monkey								new world monkey	Tamarins	Saguinus sp.	3
White-fronted tamarin (Saguinus nigricollis)	New world monkey	8.6	325	https://anatomypubs.onlinelibrary.wiley.com/doi/10.1002/ar.21515	captive animals; FKA: White-lipped marmoset (S. fuscicollis and S. nigricollis)				new world monkey	White-fronted tamarin	Saguinus nigricollis	3
White-lipped tamarin (Saguinus labiatus)	New world monkey	10.1	450	https://anatomypubs.onlinelibrary.wiley.com/doi/10.1002/ar.21515	captive animals; FKA: White-lipped marmoset (S. fuscicollis and S. nigricollis)				new world monkey	White-lipped tamarin	Saguinus labiatus	3
Bushbaby (Galago senegalensis)	Strepsirrhine primate								prosimian	Bushbaby	Galago senegalensis	4
Gray mouse lemur (Microcebus murinus)	Strepsirrhine primate	2?		https://pubmed.ncbi.nlm.nih.gov/19410273/	not primary data	2	1350	0.00148148	prosimian	Gray mouse lemur	Microcebus murinus	4

## Sheet: References_S1_Tables
SUPPLEMENTAL REFERENCES
1. Scrimgeour EM, Masters CL, Alpers MP, Kaven J, Gajusek DC. A clinico-pathological study of a case of kuru. J Neurol Sci. 1983;59: 265–275. doi:10.1016/0022-510x(83)90044-8
2. Grabow JD, Campbell RJ, Okazaki H, Schut L, Zollman PE, Kurland LT. A transmissible subacute spongiform encephalopathy in a visitor to the eastern highlands of New Guinea. Brain. 1976;99: 637–658. doi:10.1093/brain/99.4.637
3. Amyx HL, Gibbs CJ, Gajdusek DC, Greer WE. Absence of vertical transmission of subacute spongiform viral encephalopathies in experimental primates. Proc Soc Exp Biol Med. 1981;166: 469–471. doi:10.3181/00379727-166-41092
4. Lasmézas CI, Fournier JG, Nouvel V, Boe H, Marcé D, Lamoury F, et al. Adaptation of the bovine spongiform encephalopathy agent to primates and comparison with Creutzfeldt-- Jakob disease: implications for human health. Proc Natl Acad Sci U S A. 2001;98: 4142–4147. doi:10.1073/pnas.041490898
5. Montag J, Schulz-Schaeffer W, Schrod A, Hunsmann G, Motzkus D. Asynchronous onset of clinical disease in BSE-infected macaques. Emerg Infect Dis. 2013;19: 1125–1127. doi:10.3201/eid1907.120438
6. Gajdusek DC, Gibbs CJ. Attempts to demonstrate a transmissible agent in kuru, amyotrophic lateral sclerosis, and other sub-acute and chronic nervous system degenerations of man. Nature. 1964;204: 257–259. doi:10.1038/204257a0
7. Comoy EE, Casalone C, Lescoutra-Etchegaray N, Zanusso G, Freire S, Marcé D, et al. Atypical BSE (BASE) transmitted from asymptomatic aging cattle to a primate. PLoS One. 2008;3: e3017. doi:10.1371/journal.pone.0003017
8. Ono F, Tase N, Kurosawa A, Hiyaoka A, Ohyama A, Tezuka Y, et al. Atypical L-type bovine spongiform encephalopathy (L-BSE) transmission to cynomolgus macaques, a non-human primate. Jpn J Infect Dis. 2011;64: 81–84.
9. McDowell KL, Nag N, Franco Z, Bu M, Piccardo P, Cervenak J, et al. Blood reference materials from macaques infected with variant Creutzfeldt-Jakob disease agent. Transfusion. 2015;55: 405–412. doi:10.1111/trf.12841
10. Ritchie DL, Gibson SV, Abee CR, Kreil TR, Ironside JW, Brown P. Blood transmission studies of prion infectivity in the squirrel monkey (Saimiri sciureus): the Baxter study. Transfusion. 2016;56: 712–721. doi:10.1111/trf.13422
11. Bons N, Lehmann S, Mestre-Francès N, Dormont D, Brown P. Brain and buffy coat transmission of bovine spongiform encephalopathy to the primate Microcebus murinus. Transfusion. 2002;42: 513–516. doi:10.1046/j.1537-2995.2002.00098.x
12. Bons N, Lehmann S, Nishida N, Mestre-Frances N, Dormont D, Belli P, et al. BSE infection of the small short-lived primate Microcebus murinus. C R Biol. 2002;325: 67–74. doi:10.1016/s1631-0691(02)01390-2
13. Lasmézas CI, Deslys JP, Demaimay R, Adjou KT, Lamoury F, Dormont D, et al. BSE transmission to macaques. Nature. 1996;381: 743–744. doi:10.1038/381743a0
14. Krasemann S, Mearini G, Krämer E, Wagenführ K, Schulz-Schaeffer W, Neumann M, et al. BSE-associated prion-amyloid cardiomyopathy in primates. Emerg Infect Dis. 2013;19: 985–988. doi:10.3201/eid1906.120906
15. Race B, Meade-White KD, Phillips K, Striebel J, Race R, Chesebro B. Chronic wasting disease agents in nonhuman primates. Emerg Infect Dis. 2014;20: 833–837. doi:10.3201/eid2005.130778
16. Williams L, Brown P, Ironside J, Gibson S, Will R, Ritchie D, et al. Clinical, neuropathological and immunohistochemical features of sporadic and variant forms of Creutzfeldt-Jakob disease in the squirrel monkey (Saimiri sciureus). J Gen Virol. 2007;88: 688–695. doi:10.1099/vir.0.81957-0
17. Brown P, Jannotta F, Gibbs CJ, Baron H, Guiroy DC, Gajdusek DC. Coexistence of Creutzfeldt-Jakob disease and Alzheimer’s disease in the same patient. Neurology. 1990;40: 226–228. doi:10.1212/wnl.40.2.226
18. Fieschi C, Orzi F, Pocchiari M, Nardini M, Rocchi F, Asher D, et al. Creutzfeld-Jakob disease in the province of Siena: two cases transmitted to monkeys. Ital J Neurol Sci. 1983;4: 61–64. doi:10.1007/BF02043438
19. Beck E, Daniel PM, Matthews WB, Stevens DL, Alpers MP, Asher DM, et al. Creutzfeldt-Jakob disease. The neuropathology of a transmission experiment. Brain. 1969;92: 699–716. doi:10.1093/brain/92.4.699
20. Mikol J, Delmotte J, Jouy D, Vaysset E, Bastian C, Deslys J-P, et al. Direct neural transmission of vCJD/BSE in macaque after finger incision. Acta Neuropathol. 2021;141: 119–122. doi:10.1007/s00401-020-02231-w
21. Comoy EE, Mikol J, Ruchoux M-M, Durand V, Luccantoni-Freire S, Dehen C, et al. Evaluation of the zoonotic potential of transmissible mink encephalopathy. Pathogens. 2013;2: 520–532. doi:10.3390/pathogens2030520
22. Lampert PW, Earle KM, Gibbs CJ, Gajdusek DC. Experimentak kuru encephalopathy in chimpanzees and spider monkeysElectron microscopic studies. J Neuropathol Exp Neurol. 1969;28: 353–370. doi:10.1097/00005072-196907000-00001
23. Beck E, Daniel PM, Alpers M, Gajdusek DC, Gibbs CJ. Experimental “kuru” in chimpanzees. A pathological report. Lancet. 1966;2: 1056–1059. doi:10.1016/s0140-6736(66)92031-9
24. Piccardo P, Cervenak J, Goldmann W, Stewart P, Pomeroy KL, Gregori L, et al. Experimental Bovine Spongiform Encephalopathy in Squirrel Monkeys: The Same Complex Proteinopathy Appearing after Very Different Incubation Times. Pathogens. 2022;11: 597. doi:10.3390/pathogens11050597
25. Beck E, Daniel PM, Asher DM, Gajdusek DC, Gibbs CJ. Experimental kuru in the chimpanzee. A neuropathological study. Brain. 1973;96: 441–462. doi:10.1093/brain/96.3.441
26. Masters CL, Alpers MP, Gajdusek DC, Gibbs CJ, Kakulas BA. Experimental kuru in the gibbon and sooty mangabey and Creutzfeldt-Jakob disease in the pigtailed macaque. With a summary of the host range of the subacute spongiform virus encephalopathies. J Med Primatol. 1976;5: 205–209. doi:10.1159/000459951
27. Bert J, Vuillon-Cacciuttolo G, Balzamo E, De Micco P, Gambarelli D, Tamalet J, et al. Experimental kuru in the rhesus monkey: a study of EEG modifications in the waking state and during sleep. Electroencephalogr Clin Neurophysiol. 1978;45: 611–620. doi:10.1016/0013-4694(78)90161-x
28. Beck E, Bak IJ, Christ JF, Gajdusek DC, Gibbs CJ, Hassler R. Experimental kuru in the spider monkey. Histopathological and ultrastructural studies of the brain during early stages of incubation. Brain. 1975;98: 595–612. doi:10.1093/brain/98.4.595
29. Comoy EE, Mikol J, Jaffré N, Lebon V, Levavasseur E, Streichenberger N, et al. Experimental transfusion of variant CJD-infected blood reveals previously uncharacterised prion disorder in mice and macaque. Nat Commun. 2017;8: 1268. doi:10.1038/s41467-017-01347-0
30. Gajdusek DC, Gibbs CJ, Alpers M. Experimental transmission of a Kuru-like syndrome to chimpanzees. Nature. 1966;209: 794–796. doi:10.1038/209794a0
31. Ono F, Terao K, Tase N, Hiyaoka A, Ohyama A, Tezuka Y, et al. Experimental transmission of bovine spongiform encephalopathy (BSE) to cynomolgus macaques, a non-human primate. Jpn J Infect Dis. 2011;64: 50–54.
32. Baker HF, Ridley RM, Wells GA. Experimental transmission of BSE and scrapie to the common marmoset. Vet Rec. 1993;132: 403–406. doi:10.1136/vr.132.16.403
33. Strom A, Yutzy B, Kruip C, Ooms M, Schloot NC, Roden M, et al. Foodborne transmission of bovine spongiform encephalopathy to non-human primates results in preclinical rapid-onset obesity. PLoS One. 2014;9: e104343. doi:10.1371/journal.pone.0104343
34. Holznagel E, Yutzy B, Schulz-Schaeffer W, Kruip C, Hahmann U, Bierke P, et al. Foodborne transmission of bovine spongiform encephalopathy to nonhuman primates. Emerg Infect Dis. 2013;19: 712–720. doi:10.3201/eid1905.120274
35. Holznagel E, Yutzy B, Kruip C, Bierke P, Schulz-Schaeffer W, Löwer J. Foodborne-Transmitted Prions From the Brain of Cows With Bovine Spongiform Encephalopathy Ascend in Afferent Neurons to the Simian Central Nervous System and Spread to Tonsils and Spleen at a Late Stage of the Incubation Period. J Infect Dis. 2015;212: 1459–1468. doi:10.1093/infdis/jiv232
36. Yu RK, Ledeen RW, Gajdusek DC, Gibbs CJ. Ganglioside changes in slow virus diseases: analyses of chimpanzee brains infected with kuru and Creutzfeldt-Jakob agents. Brain Res. 1974;70: 103–112. doi:10.1016/0006-8993(74)90215-7
37. Peterson DA, Wolfe LG, Deinhardt FW. Human spongiform encephalopathies in marmoset monkeys (Saguinus sp.). Primates Med. 1978;10: 254–260.
38. Nakamura S, Ono F, Hamano M, Odagiri K, Kubo M, Komatsuzaki K, et al. Immunohistochemical detection of apolipoprotein E within prion-associated lesions in squirrel monkey brains. Acta Neuropathol. 2000;100: 365–370. doi:10.1007/s004010000200
39. Gibbs CJ, Gajdusek DC. Infection as the etiology of spongiform encephalopathy (Creutzfeldt-Jakob disease). Science. 1969;165: 1023–1025. doi:10.1126/science.165.3897.1023
40. Marsh RF, Kincaid AE, Bessen RA, Bartz JC. Interspecies transmission of chronic wasting disease prions to squirrel monkeys (Saimiri sciureus). J Virol. 2005;79: 13794–13796. doi:10.1128/JVI.79.21.13794-13796.2005
41. Murayama Y, Ono F, Shimozaki N, Shibata H. L-Arginine ethylester enhances in vitro amplification of PrP(Sc) in macaques with atypical L-type bovine spongiform encephalopathy and enables presymptomatic detection of PrP(Sc) in the bodily fluids. Biochem Biophys Res Commun. 2016;470: 563–568. doi:10.1016/j.bbrc.2016.01.105
42. Race B, Williams K, Orrú CD, Hughson AG, Lubke L, Chesebro B. Lack of Transmission of Chronic Wasting Disease to Cynomolgus Macaques. J Virol. 2018;92: e00550-18. doi:10.1128/JVI.00550-18
43. Lasmézas C. Modeling Variant Creutzfeldt-Jakob Disease and Its Pathogenesis in Non-human Primates. Food Saf (Tokyo). 2017;5: 14–23. doi:10.14252/foodsafetyfscj.2016034
44. Bons N, Mestre-Frances N, Belli P, Cathala F, Gajdusek DC, Brown P. Natural and experimental oral infection of nonhuman primates by bovine spongiform encephalopathy agents. Proc Natl Acad Sci U S A. 1999;96: 4046–4051. doi:10.1073/pnas.96.7.4046
45. Gibbs CJ, Amyx HL, Bacote A, Masters CL, Gajdusek DC. Oral transmission of kuru, Creutzfeldt-Jakob disease, and scrapie to nonhuman primates. J Infect Dis. 1980;142: 205–208. doi:10.1093/infdis/142.2.205
46. Krasemann S, Neumann M, Geissen M, Bodemer W, Kaup F-J, Schulz-Schaeffer W, et al. Preclinical deposition of pathological prion protein in muscle of experimentally infected primates. PLoS One. 2010;5: e13906. doi:10.1371/journal.pone.0013906
47. Lacroux C, Comoy E, Moudjou M, Perret-Liaudet A, Lugan S, Litaise C, et al. Preclinical detection of variant CJD and BSE prions in blood. PLoS Pathog. 2014;10: e1004202. doi:10.1371/journal.ppat.1004202
48. Masters CL, Kakulas BA, Alpers MP, Gajdusek DC, Gibbs CJ. Preclinical lesions and their progression in the experimental spongiform encephalopathies (kuru and Creutzfeldt-Jakob disease) in primates. J Neuropathol Exp Neurol. 1976;35: 593–605. doi:10.1097/00005072-197611000-00001
49. Lasmézas CI, Comoy E, Hawkins S, Herzog C, Mouthon F, Konold T, et al. Risk of oral infection with bovine spongiform encephalopathy agent in primates. Lancet. 2005;365: 781–783. doi:10.1016/S0140-6736(05)17985-9
50. Baker HF, Duchen LW, Jacobs JM, Ridley RM. Spongiform encephalopathy transmitted experimentally from Creutzfeldt-Jakob and familial Gerstmann-Sträussler-Scheinker diseases. Brain. 1990;113 ( Pt 6): 1891–1909. doi:10.1093/brain/113.6.1891
51. Piccardo P, Cervenak J, Yakovleva O, Gregori L, Pomeroy K, Cook A, et al. Squirrel monkeys (Saimiri sciureus) infected with the agent of bovine spongiform encephalopathy develop tau pathology. J Comp Pathol. 2012;147: 84–93. doi:10.1016/j.jcpa.2011.09.004
52. Race B, Meade-White KD, Miller MW, Barbian KD, Rubenstein R, LaFauci G, et al. Susceptibilities of nonhuman primates to chronic wasting disease. Emerg Infect Dis. 2009;15: 1366–1376. doi:10.3201/eid1509.090253
53. Brown P, Goldfarb LG, Gibbs CJ, Gajdusek DC. The phenotypic expression of different mutations in transmissible familial Creutzfeldt-Jakob disease. Eur J Epidemiol. 1991;7: 469–476. doi:10.1007/BF00143124
54. Vuillon-Cacciuttolo G, Comte-Devolx J, Gambarelli D, Balzamo E, Gorde JM, Tamalet J, et al. The syndrome of unilateral neglect in experimental kuru in the monkey: facts and hypotheses. J Comp Pathol. 1982;92: 341–347. doi:10.1016/0021-9975(82)90019-6
55. Yutzy B, Holznagel E, Coulibaly C, Stuke A, Hahmann U, Deslys J-P, et al. Time-course studies of 14-3-3 protein isoforms in cerebrospinal fluid and brain of primates after oral or intracerebral infection with bovine spongiform encephalopathy agent. J Gen Virol. 2007;88: 3469–3478. doi:10.1099/vir.0.83128-0
56. Herzog C, Salès N, Etchegaray N, Charbonnier A, Freire S, Dormont D, et al. Tissue distribution of bovine spongiform encephalopathy agent in primates after intravenous or oral infection. Lancet. 2004;363: 422–428. doi:10.1016/S0140-6736(04)15487-1
57. Goldfarb LG, Brown P, McCombie WR, Goldgaber D, Swergold GD, Wills PR, et al. Transmissible familial Creutzfeldt-Jakob disease associated with five, seven, and eight extra octapeptide coding repeats in the PRNP gene. Proc Natl Acad Sci U S A. 1991;88: 10926–10930. doi:10.1073/pnas.88.23.10926
58. Eckroade RJ, Zu Rhein GM, Marsh RF, Hanson RP. Transmissible mink encephalopathy: experimental transmission to the squirrel monkey. Science. 1970;169: 1088–1090. doi:10.1126/science.169.3950.1088
59. Gajdusek DC, Gibbs CJ, Alpers M. Transmission and passage of experimenal “kuru” to chimpanzees. Science. 1967;155: 212–214.
60. Chou SM, Payne WN, Gibbs CJ, Gajdusek DC. Transmission and scanning electron microscopy of spongiform change in Creutzfeldt-Jakob disease. Brain. 1980;103: 885–904. doi:10.1093/brain/103.4.885
61. Gajdusek DC, Rogers NG, Basnight M, Gibbs CJ, Alpers M. Transmission experiments with kuru in chimpanzees and the isolation of latent viruses from the explanted tissues of affected animals. Ann N Y Acad Sci. 1969;162: 529–550. doi:10.1111/j.1749-6632.1969.tb56401.x
62. Gibbs CJ, Asher DM, Kobrine A, Amyx HL, Sulima MP, Gajdusek DC. Transmission of Creutzfeldt-Jakob disease to a chimpanzee by electrodes contaminated during neurosurgery. J Neurol Neurosurg Psychiatry. 1994;57: 757–758. doi:10.1136/jnnp.57.6.757
63. Espana C, Gajdusek DC, Gibbs CJ, Lock K. Transmission of Creutzfeldt-Jakob disease to the patas monkey (Erythrocebus patas) with cytopathological changes in in vitro cultivated brain cells. Intervirology. 1975;6: 150–155. doi:10.1159/000149467
64. Espana C, Gajdusek DC, Gibbs CJ, Osburn BI, Gribble DH, Cardinet GH, et al. Transmission of Creutzfeldt-Jakob disease to the stumptail macaque (Macaca arctoides). Proc Soc Exp Biol Med. 1975;149: 723–724. doi:10.3181/00379727-149-38886
65. Gajdusek DC, Gibbs CJ, Asher DM, David E. Transmission of experimental kuru to the spider monkey (Ateles geoffreyi). Science. 1968;162: 693–694. doi:10.1126/science.162.3854.693
66. Cathala F, Hauw JJ, Escourolle R, Chany C, Castaigne P. Transmission of experimental subacute spongiform encephalopathy (Creutzfeldzt-Jakob disease) from chimpanzee to chimpanzee. Biomedicine. 1973;18: 328–335.
67. Peterson DA, Wolfe LG, Deinhardt F, Gajdusek DC, Gibbs CJ. Transmission of kuru and Creutzfeldt-Jakob disease to marmoset monkeys. Intervirology. 1974;2: 14–19. doi:10.1159/000149399
68. Gajdusek DC, Gibbs CJ. Transmission of kuru from man to rhesus monkey (Macaca mulatta) 8 and one-half years after inoculation. Nature. 1972;240: 351. doi:10.1038/240351a0
69. Comoy EE, Mikol J, Luccantoni-Freire S, Correia E, Lescoutra-Etchegaray N, Durand V, et al. Transmission of scrapie prions to primate after an extended silent incubation period. Sci Rep. 2015;5: 11573. doi:10.1038/srep11573
70. Gibbs CJ, Gajdusek DC. Transmission of scrapie to the cynomolgus monkey (Macaca fascicularis). Nature. 1972;236: 73–74. doi:10.1038/236073a0
71. Gajdusek DC, Gibbs CJ. Transmission of two subacute spongiform encephalopathies of man (Kuru and Creutzfeldt-Jakob disease) to new world monkeys. Nature. 1971;230: 588–591. doi:10.1038/230588a0
